# Supplementary material for: (E)-2-(3-Cinnamoyl­thio­ureido)acetic acid dimethyl sulfoxide disolvate
Source: Acta Crystallogr Sect E Struct Rep Online. 2011 Sep 17;67(Pt 10):o2686. doi: 10.1107/S1600536811036750 (PMC3201284; doi:10.1107/S1600536811036750)
Supplement: Supplementary file 1 [file e-67-o2686-sup1.cif]

##############################################################################
#                                                                            #
# This CIF contains the data in a paper accepted for publication in          #
# Acta Crystallographica Section E. It conforms to the requirements of       #
# Notes for Authors for Acta Crystallographica Section E, and has been       #
# peer reviewed under the auspices of the IUCr Commission on Journals.       #
#                                                                            #
# Full details of the Crystallographic Information File format               #
# are given in the paper "The Crystallographic Information File (CIF):       #
# a New Standard Archive File for Crystallography" by S. R. Hall, F. H.      #
# Allen and I. D. Brown [Acta Cryst. (1991), A47, 655-685].                  #
#                                                                            #
# The current version of the core CIF dictionary is obtainable from          #
# ftp://ftp.iucr.org/pub/cif_core.dic.                                       #
#                                                                            #
# Software is freely available for graphical display of the structure(s)     #
# in this CIF. For information consult the CIF software page                 #
# http://www.iucr.org/resources/cif/software.                                #
#                                                                            #
# This file may be used for bona fide research purposes within the           #
# scientific community so long as proper attribution is given to the journal # 
# article from which it was obtained.                                        #
#                                                                            #
##############################################################################
data_global
_audit_creation_method     'form.cif (version 2.0)'
_journal_data_validation_number     ?
_journal_date_recd_electronic     2011-08-22
_journal_date_accepted     2011-09-10
_journal_name_full     'Acta Crystallographica, Section E'
_journal_year     2011
_journal_volume     67
_journal_issue     10
_journal_page_first     o2686
_journal_page_last     o2686
_journal_paper_category     QO
_journal_coeditor_code     LH5324
_publ_contact_author_name     'Hassan, Ibrahim N..'
_publ_contact_author_address
;
Fuel Cell Institute
Universiti Kebangsaan Malaysia
43600 Bangi Selangor, Malaysia
;
_publ_contact_author_email     'ibnhum@gmail.com'
_publ_contact_author_fax     '+603 89215410'
_publ_contact_author_phone     '+603 89213980'
_publ_section_title
;
(<i>E</i>)-2-(3-Cinnamoylthioureido)acetic acid dimethyl sulfoxide disolvate
;
loop_
    _publ_author_name
    _publ_author_footnote
    _publ_author_address
    'Hassan, Ibrahim N.' .
;
Fuel Cell Institute
Universiti Kebangsaan Malaysia
UKM 43600 Bangi Selangor, Malaysia
;
    'Wan Daud, Wan Ramli' .
;
Department of Chemical and Process Engineering, Faculty of Engineering
Universiti Kebangsaan Malaysia
UKM 43600 Bangi Selangor, Malaysia
and
Fuel Cell Institute
Universiti Kebangsaan Malaysia
UKM 43600 Bangi Selangor, Malaysia
;
    'Yamin, Bohari M.' .
;
School of Chemical Sciences and Food Technology
Faculty of Science and Technology
Universiti Kebangsaan Malaysia
UKM 43600 Bangi Selangor, Malaysia
;
    'Kassim, Mohammad B.' .
;
School of Chemical Sciences and Food Technology
Faculty of Science and Technology
Universiti Kebangsaan Malaysia
UKM 43600 Bangi Selangor, Malaysia
and
Fuel Cell Institute
Universiti Kebangsaan Malaysia
UKM 43600 Bangi Selangor, Malaysia
;
_publ_section_synopsis     .
data_I
_audit_creation_method     SHELXL-97
_chemical_name_systematic
;
(<i>E</i>)-2-(3-Cinnamoylthioureido)acetic acid dimethyl sulfoxide disolvate
;
_chemical_name_common     ?
_chemical_formula_moiety     'C12 H12 N2 O3 S, 2(C2 H6 O S)'
_chemical_formula_sum     'C16 H24 N2 O5 S3'
_chemical_formula_iupac     'C12 H12 N2 O3 S, 2C2 H6 O S'
_chemical_formula_weight     420.55
_chemical_melting_point     407
_symmetry_cell_setting     triclinic
_symmetry_space_group_name_H-M     'P -1'
_symmetry_space_group_name_Hall     '-P 1'
loop_
    _symmetry_equiv_pos_as_xyz
    'x, y, z'
    '-x, -y, -z'
_cell_length_a     7.327(3)
_cell_length_b     12.064(5)
_cell_length_c     13.691(6)
_cell_angle_alpha     65.794(8)
_cell_angle_beta     75.603(9)
_cell_angle_gamma     85.484(9)
_cell_volume     1068.6(8)
_cell_formula_units_Z     2
_cell_measurement_reflns_used     ?
_cell_measurement_theta_min     1.68
_cell_measurement_theta_max     25.02
_cell_measurement_temperature     298(2)
_exptl_crystal_description     block
_exptl_crystal_colour     colourless
_exptl_crystal_size_max     0.42
_exptl_crystal_size_mid     0.21
_exptl_crystal_size_min     0.18
_exptl_crystal_density_diffrn     1.307
_exptl_crystal_density_meas     ?
_exptl_crystal_density_method     'not measured'
_exptl_crystal_F_000     444
_exptl_absorpt_coefficient_mu     0.374
_exptl_absorpt_correction_type     multi-scan
_exptl_absorpt_process_details     '(SADABS; Sheldrick, 1996)'
_exptl_absorpt_correction_T_min     0.8588
_exptl_absorpt_correction_T_max     0.9358
_exptl_special_details
;
;
_diffrn_ambient_temperature     298(2)
_diffrn_radiation_type     MoK\a
_diffrn_radiation_wavelength     0.71073
_diffrn_radiation_source     'fine-focus sealed tube'
_diffrn_radiation_monochromator     graphite
_diffrn_measurement_device_type
;
Bruker SMART APEX CCD
;
_diffrn_measurement_method     \w
_diffrn_detector_area_resol_mean     ?
_diffrn_reflns_number     10964
_diffrn_reflns_av_R_equivalents     0.0464
_diffrn_reflns_av_sigmaI/netI     0.0551
_diffrn_reflns_theta_min     1.68
_diffrn_reflns_theta_max     25.02
_diffrn_reflns_theta_full     25.00
_diffrn_measured_fraction_theta_max     0.998
_diffrn_measured_fraction_theta_full     0.998
_diffrn_reflns_limit_h_min     -8
_diffrn_reflns_limit_h_max     8
_diffrn_reflns_limit_k_min     -14
_diffrn_reflns_limit_k_max     14
_diffrn_reflns_limit_l_min     -16
_diffrn_reflns_limit_l_max     16
_diffrn_standards_number     ?
_diffrn_standards_interval_count     ?
_diffrn_standards_interval_time     ?
_diffrn_standards_decay_%     ?
_refine_special_details
;
Refinement of <i>F</i>^2^ against ALL reflections. The weighted <i>R</i>-factor
<i>wR</i> and goodness of fit <i>S</i> are based on <i>F</i>^2^, conventional
<i>R</i>-factors <i>R</i> are based on <i>F</i>, with <i>F</i> set to zero for
negative <i>F</i>^2^. The threshold expression of <i>F</i>^2^ >
\s(<i>F</i>^2^) is used only for calculating <i>R</i>-factors(gt) <i>etc</i>.
and is not relevant to the choice of reflections for refinement.
<i>R</i>-factors based on <i>F</i>^2^ are statistically about twice as large
as those based on <i>F</i>, and <i>R</i>- factors based on ALL data will be
even larger.
;
_reflns_number_total     3774
_reflns_number_gt     2650
_reflns_threshold_expression     'I>2\s(I)'
_refine_ls_structure_factor_coef     Fsqd
_refine_ls_matrix_type     full
_refine_ls_R_factor_all     0.1142
_refine_ls_R_factor_gt     0.0852
_refine_ls_wR_factor_gt     0.2264
_refine_ls_wR_factor_ref     0.2505
_refine_ls_goodness_of_fit_ref     1.058
_refine_ls_restrained_S_all     1.058
_refine_ls_number_reflns     3774
_refine_ls_number_parameters     240
_refine_ls_number_restraints     0
_refine_ls_hydrogen_treatment     constr
_refine_ls_weighting_scheme     calc
_refine_ls_weighting_details
         'calc w=1/[\s^2^(Fo^2^)+(0.1544P)^2^+0.4047P] where P=(Fo^2^+2Fc^2^)/3'
_atom_sites_solution_hydrogens     geom
_atom_sites_solution_primary     direct
_atom_sites_solution_secondary     difmap
_refine_ls_shift/su_max     0.000
_refine_ls_shift/su_mean     0.000
_refine_diff_density_max     0.716
_refine_diff_density_min     -0.245
_refine_ls_extinction_method     none
_refine_ls_extinction_coef     ?
loop_
    _atom_type_symbol
    _atom_type_description
    _atom_type_scat_dispersion_real
    _atom_type_scat_dispersion_imag
    _atom_type_scat_source
    'C' 'C' 0.0033 0.0016
                         'International Tables Vol C Tables 4.2.6.8 and 6.1.1.4'
    'H' 'H' 0.0000 0.0000
                         'International Tables Vol C Tables 4.2.6.8 and 6.1.1.4'
    'N' 'N' 0.0061 0.0033
                         'International Tables Vol C Tables 4.2.6.8 and 6.1.1.4'
    'O' 'O' 0.0106 0.0060
                         'International Tables Vol C Tables 4.2.6.8 and 6.1.1.4'
    'S' 'S' 0.1246 0.1234
                         'International Tables Vol C Tables 4.2.6.8 and 6.1.1.4'
_computing_data_collection     'SMART (Bruker, 2000)'
_computing_cell_refinement     'SAINT (Bruker, 2000)'
_computing_data_reduction     'SAINT (Bruker, 2000)'
_computing_structure_solution     'SHELXS97 (Sheldrick, 2008)'
_computing_structure_refinement     'SHELXL97 (Sheldrick, 2008)'
_computing_molecular_graphics
;
ORTEPIII (Burnett & Johnson, 1996) and SHELXTL (Sheldrick, 2008)
;
_computing_publication_material
;
SHELXTL (Sheldrick, 2008) and PLATON (Spek, 2009)
;
loop_
    _atom_site_type_symbol
    _atom_site_label
    _atom_site_fract_x
    _atom_site_fract_y
    _atom_site_fract_z
    _atom_site_U_iso_or_equiv
    _atom_site_adp_type
    _atom_site_calc_flag
    _atom_site_refinement_flags
    _atom_site_occupancy
    _atom_site_symmetry_multiplicity
    _atom_site_disorder_assembly
    _atom_site_disorder_group
    S S1 0.4518(2) 0.84669(10) 0.40846(9) 0.0689(5) Uani d . 1 1 . .
    S S2 0.3003(3) 1.64039(11) 0.16460(11) 0.0800(6) Uani d . 1 1 . .
    S S3 0.66629(18) 0.58770(10) 0.36710(9) 0.0580(4) Uani d . 1 1 . .
    O O1 0.6554(5) 1.1084(3) 0.0515(2) 0.0642(10) Uani d . 1 1 . .
    O O2 0.4605(6) 1.3125(3) 0.1829(3) 0.0754(11) Uani d . 1 1 . .
    O O3 0.2971(6) 1.3022(3) 0.3467(3) 0.0697(11) Uani d . 1 1 . .
    H H3A 0.3008 1.3765 0.3147 0.105 Uiso calc R 1 1 . .
    O O4 0.2660(7) 1.5335(3) 0.2747(3) 0.0836(13) Uani d . 1 1 . .
    O O5 0.7343(5) 0.6780(3) 0.2502(2) 0.0626(9) Uani d . 1 1 . .
    N N1 0.6120(5) 0.9232(3) 0.1959(3) 0.0457(9) Uani d . 1 1 . .
    H H1A 0.6309 0.8470 0.2128 0.055 Uiso calc R 1 1 . .
    N N2 0.4931(5) 1.0710(3) 0.2566(3) 0.0495(9) Uani d . 1 1 . .
    H H2A 0.5327 1.1210 0.1891 0.059 Uiso calc R 1 1 . .
    C C1 0.9539(8) 0.8304(6) -0.1493(5) 0.0762(16) Uani d . 1 1 . .
    H H1 0.9122 0.7733 -0.0774 0.091 Uiso calc R 1 1 . .
    C C2 1.0432(9) 0.7939(8) -0.2298(6) 0.097(2) Uani d . 1 1 . .
    H H2 1.0635 0.7115 -0.2118 0.116 Uiso calc R 1 1 . .
    C C3 1.1037(10) 0.8736(11) -0.3359(8) 0.116(3) Uani d . 1 1 . .
    H H3 1.1623 0.8466 -0.3903 0.139 Uiso calc R 1 1 . .
    C C4 1.0773(10) 0.9927(10) -0.3607(5) 0.105(3) Uani d . 1 1 . .
    H H4 1.1197 1.0486 -0.4331 0.126 Uiso calc R 1 1 . .
    C C5 0.9890(8) 1.0335(7) -0.2812(4) 0.0843(18) Uani d . 1 1 . .
    H H5 0.9724 1.1163 -0.2998 0.101 Uiso calc R 1 1 . .
    C C6 0.9249(7) 0.9513(5) -0.1739(4) 0.0648(13) Uani d . 1 1 . .
    C C7 0.8281(7) 0.9974(5) -0.0920(4) 0.0618(13) Uani d . 1 1 . .
    H H7A 0.8061 1.0803 -0.1186 0.074 Uiso calc R 1 1 . .
    C C8 0.7671(7) 0.9352(4) 0.0163(4) 0.0608(13) Uani d . 1 1 . .
    H H8A 0.7811 0.8514 0.0475 0.073 Uiso calc R 1 1 . .
    C C9 0.6774(6) 0.9993(4) 0.0869(3) 0.0492(11) Uani d . 1 1 . .
    C C10 0.5195(6) 0.9548(4) 0.2819(3) 0.0444(10) Uani d . 1 1 . .
    C C11 0.4015(7) 1.1193(4) 0.3357(3) 0.0491(11) Uani d . 1 1 . .
    H H11A 0.4714 1.0991 0.3921 0.059 Uiso calc R 1 1 . .
    H H11B 0.2754 1.0838 0.3711 0.059 Uiso calc R 1 1 . .
    C C12 0.3910(6) 1.2548(4) 0.2786(3) 0.0492(11) Uani d . 1 1 . .
    C C13 0.1632(10) 1.6099(7) 0.0894(5) 0.106(2) Uani d . 1 1 . .
    H H13A 0.1832 1.5281 0.0948 0.159 Uiso calc R 1 1 . .
    H H13B 0.1992 1.6657 0.0134 0.159 Uiso calc R 1 1 . .
    H H13C 0.0324 1.6191 0.1188 0.159 Uiso calc R 1 1 . .
    C C14 0.5210(8) 1.6206(5) 0.0879(4) 0.0731(15) Uani d . 1 1 . .
    H H14A 0.6180 1.6301 0.1201 0.110 Uiso calc R 1 1 . .
    H H14B 0.5404 1.6803 0.0134 0.110 Uiso calc R 1 1 . .
    H H14C 0.5254 1.5407 0.0884 0.110 Uiso calc R 1 1 . .
    C C15 0.8192(9) 0.6064(6) 0.4402(4) 0.0790(16) Uani d . 1 1 . .
    H H15A 0.9473 0.6011 0.4033 0.118 Uiso calc R 1 1 . .
    H H15B 0.7928 0.5438 0.5136 0.118 Uiso calc R 1 1 . .
    H H15C 0.8011 0.6846 0.4436 0.118 Uiso calc R 1 1 . .
    C C16 0.7496(11) 0.4446(5) 0.3663(5) 0.093(2) Uani d . 1 1 . .
    H H16A 0.6882 0.4229 0.3220 0.139 Uiso calc R 1 1 . .
    H H16B 0.7219 0.3834 0.4403 0.139 Uiso calc R 1 1 . .
    H H16C 0.8833 0.4507 0.3360 0.139 Uiso calc R 1 1 . .
loop_
    _atom_site_aniso_label
    _atom_site_aniso_U_11
    _atom_site_aniso_U_22
    _atom_site_aniso_U_33
    _atom_site_aniso_U_12
    _atom_site_aniso_U_13
    _atom_site_aniso_U_23
    S1 0.1061(11) 0.0398(7) 0.0338(6) 0.0062(6) 0.0081(6) -0.0032(5)
    S2 0.1332(14) 0.0414(7) 0.0428(7) 0.0122(7) -0.0026(7) -0.0070(6)
    S3 0.0743(8) 0.0416(6) 0.0401(6) 0.0072(5) -0.0023(5) -0.0063(5)
    O1 0.101(3) 0.0401(17) 0.0329(16) 0.0086(16) -0.0024(16) -0.0054(13)
    O2 0.125(3) 0.0399(17) 0.0402(19) 0.0064(18) 0.0049(19) -0.0102(15)
    O3 0.115(3) 0.0444(18) 0.0399(17) 0.0144(19) -0.0037(18) -0.0176(15)
    O4 0.148(4) 0.0432(19) 0.0376(18) 0.017(2) 0.000(2) -0.0100(15)
    O5 0.100(3) 0.0400(16) 0.0360(17) 0.0079(16) -0.0103(16) -0.0081(14)
    N1 0.069(2) 0.0281(16) 0.0323(17) 0.0028(15) -0.0075(16) -0.0075(14)
    N2 0.071(2) 0.0331(18) 0.0317(18) 0.0024(16) -0.0019(16) -0.0070(14)
    C1 0.076(4) 0.087(4) 0.063(3) 0.011(3) -0.005(3) -0.036(3)
    C2 0.079(4) 0.133(6) 0.102(6) 0.017(4) -0.012(4) -0.079(5)
    C3 0.078(5) 0.205(10) 0.105(6) -0.006(6) 0.001(4) -0.114(7)
    C4 0.087(5) 0.180(9) 0.043(3) -0.043(5) 0.013(3) -0.049(5)
    C5 0.083(4) 0.105(5) 0.041(3) -0.022(3) 0.010(3) -0.016(3)
    C6 0.061(3) 0.083(4) 0.048(3) 0.002(3) -0.005(2) -0.028(3)
    C7 0.080(3) 0.057(3) 0.040(2) 0.002(2) -0.005(2) -0.016(2)
    C8 0.080(3) 0.044(3) 0.046(3) 0.002(2) -0.002(2) -0.014(2)
    C9 0.066(3) 0.038(2) 0.034(2) 0.0030(19) -0.004(2) -0.0099(18)
    C10 0.058(3) 0.036(2) 0.035(2) 0.0030(18) -0.0094(19) -0.0114(17)
    C11 0.065(3) 0.044(2) 0.030(2) 0.004(2) -0.0035(19) -0.0121(18)
    C12 0.068(3) 0.044(2) 0.035(2) 0.006(2) -0.011(2) -0.0163(19)
    C13 0.091(5) 0.121(6) 0.063(4) -0.011(4) -0.010(3) 0.004(4)
    C14 0.095(4) 0.069(3) 0.042(3) -0.011(3) -0.011(3) -0.010(2)
    C15 0.097(4) 0.079(4) 0.049(3) 0.020(3) -0.015(3) -0.019(3)
    C16 0.130(5) 0.037(3) 0.076(4) 0.007(3) 0.008(4) -0.007(3)
_geom_special_details
;
All e.s.d.'s (except the e.s.d. in the dihedral angle between two l.s. planes)
are estimated using the full covariance matrix. The cell e.s.d.'s are taken
into account individually in the estimation of e.s.d.'s in distances, angles
and torsion angles; correlations between e.s.d.'s in cell parameters are only
used when they are defined by crystal symmetry. An approximate (isotropic)
treatment of cell e.s.d.'s is used for estimating e.s.d.'s involving l.s.
planes.
;
loop_
    _geom_bond_atom_site_label_1
    _geom_bond_atom_site_label_2
    _geom_bond_site_symmetry_2
    _geom_bond_distance
    _geom_bond_publ_flag
    S1 C10 . 1.664(4) ?
    S2 O4 . 1.506(3) ?
    S2 C14 . 1.754(6) ?
    S2 C13 . 1.757(7) ?
    S3 O5 . 1.501(3) ?
    S3 C15 . 1.758(6) ?
    S3 C16 . 1.789(6) ?
    O1 C9 . 1.215(5) ?
    O2 C12 . 1.199(5) ?
    O3 C12 . 1.313(5) ?
    O3 H3A . 0.8200 ?
    N1 C9 . 1.375(5) ?
    N1 C10 . 1.386(5) ?
    N1 H1A . 0.8600 ?
    N2 C10 . 1.310(5) ?
    N2 C11 . 1.434(5) ?
    N2 H2A . 0.8600 ?
    C1 C2 . 1.353(8) ?
    C1 C6 . 1.368(8) ?
    C1 H1 . 0.9300 ?
    C2 C3 . 1.353(12) ?
    C2 H2 . 0.9300 ?
    C3 C4 . 1.344(13) ?
    C3 H3 . 0.9300 ?
    C4 C5 . 1.372(9) ?
    C4 H4 . 0.9300 ?
    C5 C6 . 1.378(7) ?
    C5 H5 . 0.9300 ?
    C6 C7 . 1.457(7) ?
    C7 C8 . 1.331(6) ?
    C7 H7A . 0.9300 ?
    C8 C9 . 1.477(6) ?
    C8 H8A . 0.9300 ?
    C11 C12 . 1.500(6) ?
    C11 H11A . 0.9700 ?
    C11 H11B . 0.9700 ?
    C13 H13A . 0.9600 ?
    C13 H13B . 0.9600 ?
    C13 H13C . 0.9600 ?
    C14 H14A . 0.9600 ?
    C14 H14B . 0.9600 ?
    C14 H14C . 0.9600 ?
    C15 H15A . 0.9600 ?
    C15 H15B . 0.9600 ?
    C15 H15C . 0.9600 ?
    C16 H16A . 0.9600 ?
    C16 H16B . 0.9600 ?
    C16 H16C . 0.9600 ?
loop_
    _geom_angle_atom_site_label_1
    _geom_angle_atom_site_label_2
    _geom_angle_atom_site_label_3
    _geom_angle_site_symmetry_1
    _geom_angle_site_symmetry_3
    _geom_angle
    _geom_angle_publ_flag
    O4 S2 C14 . . 106.8(3) ?
    O4 S2 C13 . . 105.6(3) ?
    C14 S2 C13 . . 97.0(3) ?
    O5 S3 C15 . . 105.7(3) ?
    O5 S3 C16 . . 104.9(2) ?
    C15 S3 C16 . . 97.7(3) ?
    C12 O3 H3A . . 109.5 ?
    C9 N1 C10 . . 127.7(3) ?
    C9 N1 H1A . . 116.1 ?
    C10 N1 H1A . . 116.1 ?
    C10 N2 C11 . . 123.4(3) ?
    C10 N2 H2A . . 118.3 ?
    C11 N2 H2A . . 118.3 ?
    C2 C1 C6 . . 119.9(6) ?
    C2 C1 H1 . . 120.0 ?
    C6 C1 H1 . . 120.0 ?
    C1 C2 C3 . . 122.0(8) ?
    C1 C2 H2 . . 119.0 ?
    C3 C2 H2 . . 119.0 ?
    C4 C3 C2 . . 118.5(6) ?
    C4 C3 H3 . . 120.8 ?
    C2 C3 H3 . . 120.8 ?
    C3 C4 C5 . . 121.3(7) ?
    C3 C4 H4 . . 119.4 ?
    C5 C4 H4 . . 119.4 ?
    C4 C5 C6 . . 119.7(7) ?
    C4 C5 H5 . . 120.1 ?
    C6 C5 H5 . . 120.1 ?
    C1 C6 C5 . . 118.5(5) ?
    C1 C6 C7 . . 123.1(5) ?
    C5 C6 C7 . . 118.4(5) ?
    C8 C7 C6 . . 127.9(5) ?
    C8 C7 H7A . . 116.0 ?
    C6 C7 H7A . . 116.0 ?
    C7 C8 C9 . . 119.9(4) ?
    C7 C8 H8A . . 120.0 ?
    C9 C8 H8A . . 120.0 ?
    O1 C9 N1 . . 122.9(4) ?
    O1 C9 C8 . . 123.3(4) ?
    N1 C9 C8 . . 113.7(4) ?
    N2 C10 N1 . . 116.2(3) ?
    N2 C10 S1 . . 124.2(3) ?
    N1 C10 S1 . . 119.6(3) ?
    N2 C11 C12 . . 109.5(3) ?
    N2 C11 H11A . . 109.8 ?
    C12 C11 H11A . . 109.8 ?
    N2 C11 H11B . . 109.8 ?
    C12 C11 H11B . . 109.8 ?
    H11A C11 H11B . . 108.2 ?
    O2 C12 O3 . . 124.4(4) ?
    O2 C12 C11 . . 124.1(4) ?
    O3 C12 C11 . . 111.5(4) ?
    S2 C13 H13A . . 109.5 ?
    S2 C13 H13B . . 109.5 ?
    H13A C13 H13B . . 109.5 ?
    S2 C13 H13C . . 109.5 ?
    H13A C13 H13C . . 109.5 ?
    H13B C13 H13C . . 109.5 ?
    S2 C14 H14A . . 109.5 ?
    S2 C14 H14B . . 109.5 ?
    H14A C14 H14B . . 109.5 ?
    S2 C14 H14C . . 109.5 ?
    H14A C14 H14C . . 109.5 ?
    H14B C14 H14C . . 109.5 ?
    S3 C15 H15A . . 109.5 ?
    S3 C15 H15B . . 109.5 ?
    H15A C15 H15B . . 109.5 ?
    S3 C15 H15C . . 109.5 ?
    H15A C15 H15C . . 109.5 ?
    H15B C15 H15C . . 109.5 ?
    S3 C16 H16A . . 109.5 ?
    S3 C16 H16B . . 109.5 ?
    H16A C16 H16B . . 109.5 ?
    S3 C16 H16C . . 109.5 ?
    H16A C16 H16C . . 109.5 ?
    H16B C16 H16C . . 109.5 ?
loop_
    _geom_torsion_atom_site_label_1
    _geom_torsion_atom_site_label_2
    _geom_torsion_atom_site_label_3
    _geom_torsion_atom_site_label_4
    _geom_torsion_site_symmetry_1
    _geom_torsion_site_symmetry_2
    _geom_torsion_site_symmetry_3
    _geom_torsion_site_symmetry_4
    _geom_torsion
    _geom_torsion_publ_flag
    C6 C1 C2 C3 . . . . -0.9(10) ?
    C1 C2 C3 C4 . . . . 1.5(12) ?
    C2 C3 C4 C5 . . . . -0.8(12) ?
    C3 C4 C5 C6 . . . . -0.3(11) ?
    C2 C1 C6 C5 . . . . -0.2(9) ?
    C2 C1 C6 C7 . . . . 179.3(6) ?
    C4 C5 C6 C1 . . . . 0.8(9) ?
    C4 C5 C6 C7 . . . . -178.7(6) ?
    C1 C6 C7 C8 . . . . 5.5(9) ?
    C5 C6 C7 C8 . . . . -175.0(6) ?
    C6 C7 C8 C9 . . . . 177.8(5) ?
    C10 N1 C9 O1 . . . . -2.1(8) ?
    C10 N1 C9 C8 . . . . -179.0(4) ?
    C7 C8 C9 O1 . . . . -0.2(8) ?
    C7 C8 C9 N1 . . . . 176.6(4) ?
    C11 N2 C10 N1 . . . . -179.4(4) ?
    C11 N2 C10 S1 . . . . -0.1(7) ?
    C9 N1 C10 N2 . . . . -0.9(7) ?
    C9 N1 C10 S1 . . . . 179.8(4) ?
    C10 N2 C11 C12 . . . . -178.7(4) ?
    N2 C11 C12 O2 . . . . -4.4(7) ?
    N2 C11 C12 O3 . . . . 175.8(4) ?
loop_
    _geom_hbond_atom_site_label_D
    _geom_hbond_atom_site_label_H
    _geom_hbond_atom_site_label_A
    _geom_hbond_site_symmetry_A
    _geom_hbond_distance_DH
    _geom_hbond_distance_HA
    _geom_hbond_distance_DA
    _geom_hbond_angle_DHA
    N1 H1A O5 . 0.86 2.02 2.867(5) 167.2
    N2 H2A O1 . 0.86 1.94 2.625(4) 136.1
    O3 H3A O4 . 0.82 1.76 2.562(5) 166.0
    C14 H14C O2 . 0.96 2.54 3.423(8) 153
    C14 H14A O5 1_565 0.96 2.43 3.319(7) 154
    C15 H15B O4 2_676 0.96 2.58 3.468(7) 153
    C16 H16B S1 2_666 0.96 2.85 3.702(7) 148
_iucr_refine_instructions_details
;
TITL    I   P-1   R = 0.05
CELL  0.71073   7.3267  12.0635  13.6906   65.794   75.603   85.484
ZERR     2.00   0.0034   0.0054   0.0062    0.008    0.009    0.009
LATT   1
SFAC  C    H    N    O    S
UNIT  32   48   4    10   6
MERG   2
SHEL 40 0.84
HTAB  N1    O5
HTAB  N2    O1
HTAB  O3    O4
FMAP   2    1   60
PLAN   20
ACTA    50.00
SIZE  0.42 0.21 0.18
BOND   $H
CONF
L.S.   10
TEMP     0.00
WGHT    0.154400    0.404700
FVAR       0.49262
S1    5    0.451767    0.846690    0.408456    11.00000    0.10609    0.03980 =
         0.03377   -0.00321    0.00813    0.00624
S2    5    0.300252    1.640392    0.164600    11.00000    0.13316    0.04144 =
         0.04285   -0.00696   -0.00263    0.01220
S3    5    0.666295    0.587697    0.367103    11.00000    0.07433    0.04164 =
         0.04013   -0.00628   -0.00232    0.00720
O1    4    0.655362    1.108373    0.051482    11.00000    0.10096    0.04007 =
         0.03294   -0.00540   -0.00241    0.00860
O2    4    0.460457    1.312486    0.182889    11.00000    0.12505    0.03995 =
         0.04020   -0.01015    0.00487    0.00643
O3    4    0.297081    1.302174    0.346742    11.00000    0.11470    0.04437 =
         0.03986   -0.01757   -0.00369    0.01443
AFIX 147
H3A   2    0.300833    1.376500    0.314746    11.00000   -1.50000
AFIX   0
O4    4    0.265964    1.533489    0.274703    11.00000    0.14815    0.04321 =
         0.03764   -0.01003   -0.00005    0.01724
O5    4    0.734285    0.677973    0.250234    11.00000    0.09997    0.03996 =
         0.03599   -0.00806   -0.01025    0.00789
N1    3    0.612048    0.923238    0.195912    11.00000    0.06900    0.02811 =
         0.03229   -0.00752   -0.00753    0.00277
AFIX  43
H1A   2    0.630855    0.847017    0.212753    11.00000   -1.20000
AFIX   0
N2    3    0.493081    1.071005    0.256621    11.00000    0.07115    0.03314 =
         0.03173   -0.00697   -0.00187    0.00244
AFIX  43
H2A   2    0.532741    1.120951    0.189079    11.00000   -1.20000
AFIX   0
C1    1    0.953861    0.830401   -0.149340    11.00000    0.07558    0.08724 =
         0.06342   -0.03629   -0.00521    0.01123
AFIX  43
H1    2    0.912210    0.773318   -0.077396    11.00000   -1.20000
AFIX   0
C2    1    1.043161    0.793928   -0.229848    11.00000    0.07935    0.13256 =
         0.10167   -0.07865   -0.01157    0.01717
AFIX  43
H2    2    1.063537    0.711526   -0.211757    11.00000   -1.20000
AFIX   0
C3    1    1.103746    0.873626   -0.335872    11.00000    0.07792    0.20516 =
         0.10507   -0.11374    0.00101   -0.00559
AFIX  43
H3    2    1.162344    0.846594   -0.390340    11.00000   -1.20000
AFIX   0
C4    1    1.077328    0.992720   -0.360683    11.00000    0.08720    0.18004 =
         0.04285   -0.04924    0.01266   -0.04277
AFIX  43
H4    2    1.119728    1.048558   -0.433075    11.00000   -1.20000
AFIX   0
C5    1    0.988976    1.033509   -0.281234    11.00000    0.08324    0.10545 =
         0.04090   -0.01647    0.01007   -0.02170
AFIX  43
H5    2    0.972405    1.116294   -0.299770    11.00000   -1.20000
AFIX   0
C6    1    0.924907    0.951331   -0.173883    11.00000    0.06055    0.08259 =
         0.04814   -0.02794   -0.00489    0.00234
C7    1    0.828050    0.997378   -0.091998    11.00000    0.07954    0.05719 =
         0.04000   -0.01625   -0.00534    0.00162
AFIX  43
H7A   2    0.806092    1.080334   -0.118626    11.00000   -1.20000
AFIX   0
C8    1    0.767138    0.935175    0.016311    11.00000    0.08030    0.04439 =
         0.04602   -0.01448   -0.00169    0.00201
AFIX  43
H8A   2    0.781096    0.851440    0.047495    11.00000   -1.20000
AFIX   0
C9    1    0.677371    0.999286    0.086894    11.00000    0.06558    0.03846 =
         0.03420   -0.00991   -0.00439    0.00304
C10   1    0.519511    0.954763    0.281897    11.00000    0.05810    0.03626 =
         0.03467   -0.01144   -0.00938    0.00299
C11   1    0.401450    1.119323    0.335713    11.00000    0.06539    0.04362 =
         0.03027   -0.01207   -0.00350    0.00372
AFIX  23
H11A  2    0.471443    1.099081    0.392090    11.00000   -1.20000
H11B  2    0.275387    1.083807    0.371078    11.00000   -1.20000
AFIX   0
C12   1    0.391047    1.254823    0.278644    11.00000    0.06802    0.04360 =
         0.03473   -0.01631   -0.01074    0.00589
C13   1    0.163218    1.609856    0.089371    11.00000    0.09110    0.12076 =
         0.06255    0.00353   -0.00989   -0.01056
AFIX 137
H13A  2    0.183245    1.528139    0.094777    11.00000   -1.50000
H13B  2    0.199168    1.665680    0.013420    11.00000   -1.50000
H13C  2    0.032380    1.619069    0.118818    11.00000   -1.50000
AFIX   0
C14   1    0.521013    1.620624    0.087942    11.00000    0.09497    0.06929 =
         0.04202   -0.01031   -0.01131   -0.01127
AFIX 137
H14A  2    0.618029    1.630066    0.120103    11.00000   -1.50000
H14B  2    0.540436    1.680297    0.013390    11.00000   -1.50000
H14C  2    0.525433    1.540687    0.088365    11.00000   -1.50000
AFIX   0
C15   1    0.819242    0.606418    0.440187    11.00000    0.09689    0.07911 =
         0.04938   -0.01941   -0.01457    0.02015
AFIX 137
H15A  2    0.947350    0.601092    0.403293    11.00000   -1.50000
H15B  2    0.792764    0.543824    0.513593    11.00000   -1.50000
H15C  2    0.801132    0.684561    0.443585    11.00000   -1.50000
AFIX   0
C16   1    0.749577    0.444603    0.366275    11.00000    0.13042    0.03703 =
         0.07624   -0.00746    0.00764    0.00727
AFIX 137
H16A  2    0.688214    0.422899    0.322031    11.00000   -1.50000
H16B  2    0.721899    0.383370    0.440314    11.00000   -1.50000
H16C  2    0.883318    0.450737    0.336036    11.00000   -1.50000
HKLF    4
REM  A in P-1
REM R1 =  0.0852 for   2650 Fo > 4sig(Fo)  and  0.1142 for all   3774 data
REM    240 parameters refined using      0 restraints
END
WGHT      0.1541      0.4068
REM Highest difference peak  0.716,  deepest hole -0.245,  1-sigma level  0.110
Q1    1   0.9674  1.0257 -0.0791  11.00000  0.05    0.72
Q2    1   0.0196  1.6406  0.1616  11.00000  0.05    0.68
Q3    1   0.4986  1.6395  0.1552  11.00000  0.05    0.65
Q4    1   0.4655  1.6374  0.1449  11.00000  0.05    0.65
Q5    1   0.6501  1.6438  0.1624  11.00000  0.05    0.64
Q6    1   0.4022  0.5853  0.3679  11.00000  0.05    0.64
Q7    1   0.8844  1.1494 -0.4013  11.00000  0.05    0.63
Q8    1   0.5064  0.5856  0.3759  11.00000  0.05    0.62
Q9    1   0.8829  0.9567  0.0440  11.00000  0.05    0.61
Q10   1   0.8120  0.5876  0.3744  11.00000  0.05    0.60
Q11   1   0.9944  0.5890  0.3679  11.00000  0.05    0.57
Q12   1   0.1977  1.6220  0.1383  11.00000  0.05    0.56
Q13   1   1.2001  1.1531 -0.4082  11.00000  0.05    0.55
Q14   1   0.2556  0.8432  0.4138  11.00000  0.05    0.54
Q15   1   1.1493  1.1609 -0.4125  11.00000  0.05    0.53
Q16   1   0.6042  0.8458  0.4029  11.00000  0.05    0.49
Q17   1   0.3741  0.8544  0.3608  11.00000  0.05    0.37
Q18   1   0.3879  0.9595  0.2771  11.00000  0.05    0.36
Q19   1   0.9839  1.0768 -0.2988  11.00000  0.05    0.35
Q20   1   1.0039  0.9917 -0.1575  11.00000  0.05    0.35
;
