# Supplementary material for: (E)-2-(3-Cinnamoyl­thio­ureido)acetic acid dimethyl sulfoxide disolvate
Source: Acta Crystallogr Sect E Struct Rep Online. 2011 Sep 17;67(Pt 10):o2686. doi: 10.1107/S1600536811036750 (PMC3201284; doi:10.1107/S1600536811036750)
Supplement: Supplementary file 2 [file e-67-o2686-Isup2.hkl]

# 
# h,k,l, Fc-squared, Fo-squared, sigma(Fo-squared) and status flag 
# 
data_I
_shelx_title ' A in P-1' 
_shelx_refln_list_code          4 
_shelx_F_calc_maximum      191.81 
_exptl_crystal_F_000       444.00 
_reflns_d_resolution_high  0.8401 
 
loop_ 
 _symmetry_equiv_pos_as_xyz 
 'x, y, z' 
 '-x, -y, -z' 
 
_cell_length_a     7.3267 
_cell_length_b    12.0635 
_cell_length_c    13.6906 
_cell_angle_alpha  65.794 
_cell_angle_beta   75.603 
_cell_angle_gamma  85.484 
 
_shelx_F_squared_multiplier     1.000 
 
loop_ 
 _refln_index_h 
 _refln_index_k 
 _refln_index_l 
 _refln_F_squared_calc 
 _refln_F_squared_meas 
 _refln_F_squared_sigma 
 _refln_observed_status 
   1   0   0     4597.73     4405.79    204.94 o 
   2   0   0       37.70       10.59      6.73 o 
   3   0   0      382.31      397.28     14.91 o 
   4   0   0      114.98      125.83      6.43 o 
   5   0   0      179.38      185.27      7.55 o 
   6   0   0       36.94       32.80      7.39 o 
   7   0   0       10.38       16.30      6.88 o 
   8   0   0        2.25        8.46      5.11 o 
  -8   1   0        1.41       10.90      7.25 o 
  -7   1   0       16.76       25.96      7.70 o 
  -6   1   0        0.00       -0.92      3.50 o 
  -5   1   0       11.58        8.25      2.82 o 
  -4   1   0       15.27       20.13      6.26 o 
  -3   1   0      220.88      169.37      7.12 o 
  -2   1   0     2854.58     3332.49     96.26 o 
  -1   1   0      890.83      986.55     28.68 o 
   0   1   0     1189.66     1719.46     70.62 o 
   1   1   0       86.12       51.03      2.01 o 
   2   1   0     9420.15    10676.62    353.00 o 
   3   1   0      207.37      150.02      6.22 o 
   4   1   0       12.71       15.82      3.38 o 
   5   1   0       43.36       38.04      4.86 o 
   6   1   0       77.47       79.79      4.95 o 
   7   1   0        1.46       10.14      3.44 o 
   8   1   0        0.78        0.80      5.22 o 
  -8   2   0       11.30       16.91      8.94 o 
  -7   2   0       85.74       84.35      7.88 o 
  -6   2   0      118.17      125.60      7.36 o 
  -5   2   0        0.10        3.22      3.34 o 
  -4   2   0        0.47       -0.18      3.06 o 
  -3   2   0      279.99      263.51     19.06 o 
  -2   2   0       15.96       27.26      2.30 o 
  -1   2   0       31.55       35.70      4.71 o 
   0   2   0     2836.26     4281.88    142.27 o 
   1   2   0      371.83      488.04     14.55 o 
   2   2   0     1032.47     1004.09     29.69 o 
   3   2   0      157.86      155.82      8.46 o 
   4   2   0        2.39        5.57      2.23 o 
   5   2   0       32.03       32.63      4.02 o 
   6   2   0        0.44        6.87      3.16 o 
   7   2   0        1.84       12.26      4.27 o 
   8   2   0       11.24       17.21      5.74 o 
  -8   3   0        6.34        9.88      5.39 o 
  -7   3   0        7.06        0.64      4.65 o 
  -6   3   0      110.82      111.45      6.45 o 
  -5   3   0      177.45      184.24      7.49 o 
  -4   3   0       37.43       44.01      4.56 o 
  -3   3   0      383.24      376.57     12.16 o 
  -2   3   0     1092.76      946.38     28.17 o 
  -1   3   0      116.66      114.56      4.76 o 
   0   3   0     2474.20     3486.03    122.98 o 
   1   3   0       41.02       67.14      3.12 o 
   2   3   0      417.88      365.57     11.50 o 
   3   3   0       22.30       28.51      2.41 o 
   4   3   0       35.96       40.27      3.04 o 
   5   3   0       34.90       30.06      3.21 o 
   6   3   0        3.01       10.02      3.28 o 
   7   3   0        7.52       13.16      4.47 o 
   8   3   0        3.63       19.37     10.10 o 
  -8   4   0        1.74        0.00      5.39 o 
  -7   4   0       10.48       14.50      5.24 o 
  -6   4   0       51.54       43.87      6.08 o 
  -5   4   0      513.12      475.23     15.83 o 
  -4   4   0      158.71      173.33      9.99 o 
  -3   4   0        6.58        0.96      2.94 o 
  -2   4   0        4.42        6.73      1.68 o 
  -1   4   0     4916.60     5484.73    157.80 o 
   0   4   0     3291.04     4817.41    160.23 o 
   1   4   0      121.35       92.91      5.34 o 
   2   4   0       50.98       45.44      2.50 o 
   3   4   0       21.79        6.30      5.32 o 
   4   4   0      301.15      290.75     10.29 o 
   5   4   0      124.45      110.40      5.55 o 
   6   4   0        0.51        4.92      3.70 o 
   7   4   0        4.22       11.58      9.02 o 
  -7   5   0        0.88       -3.67      4.97 o 
  -6   5   0       22.76       21.93      5.15 o 
  -5   5   0        9.67       11.28      3.45 o 
  -4   5   0       40.12       43.29      4.40 o 
  -3   5   0      457.50      454.43     17.57 o 
  -2   5   0      541.07      523.53     16.33 o 
  -1   5   0     2030.52     2025.85     58.91 o 
   0   5   0        2.22        2.44      1.34 o 
   1   5   0       26.45       57.15      3.59 o 
   2   5   0      336.69      295.50      9.83 o 
   3   5   0       62.00       59.45      3.98 o 
   4   5   0        7.26        8.00      2.52 o 
   5   5   0        4.72        7.84      7.15 o 
   6   5   0      111.31      116.38      7.27 o 
   7   5   0        6.14        9.25      5.89 o 
  -7   6   0       32.27       29.99      6.77 o 
  -6   6   0       14.05       12.29      5.32 o 
  -5   6   0        3.54        1.98      3.55 o 
  -4   6   0       39.50       38.08      3.35 o 
  -3   6   0        6.40        7.41      2.81 o 
  -2   6   0       88.02       91.46      4.34 o 
  -1   6   0       44.13       97.12      8.69 o 
   0   6   0       29.13       27.42      2.23 o 
   1   6   0       13.50       15.47      1.96 o 
   2   6   0        0.78       -1.67      1.67 o 
   3   6   0      156.82      148.35      6.12 o 
   4   6   0      226.41      181.20      9.34 o 
   5   6   0       25.51       20.16      3.68 o 
   6   6   0        4.93       -1.62      5.38 o 
   7   6   0        5.61       12.90      6.07 o 
  -7   7   0        1.52        8.46      6.33 o 
  -6   7   0        0.73       -2.54      5.16 o 
  -5   7   0       18.13       13.83      6.57 o 
  -4   7   0        3.74        8.49      3.66 o 
  -3   7   0        3.97        3.49      3.05 o 
  -2   7   0      116.93      100.98      4.66 o 
  -1   7   0       94.97       68.89      5.73 o 
   0   7   0      108.53      159.73      6.25 o 
   2   7   0       42.78       45.28      3.11 o 
   3   7   0       36.75       48.87     11.93 o 
   4   7   0       63.81       62.19      9.19 o 
   5   7   0        2.61        8.23      5.09 o 
   6   7   0        9.09       16.31      5.86 o 
   7   7   0        0.46        5.88      8.16 o 
  -6   8   0        5.81        4.53      5.66 o 
  -5   8   0       16.08        8.11      5.06 o 
  -4   8   0       66.30       71.78      5.52 o 
  -3   8   0       46.59       45.70      3.53 o 
  -2   8   0      100.30       87.24      4.60 o 
  -1   8   0      500.79      568.76     25.55 o 
   0   8   0       21.88       22.83      2.70 o 
   1   8   0      298.40      301.75     10.64 o 
   2   8   0        9.02        3.89      2.37 o 
   3   8   0      131.66      124.89      7.43 o 
   4   8   0      428.92      420.11     17.50 o 
   5   8   0       48.24       65.38      7.91 o 
   6   8   0        0.14       -1.77      5.97 o 
  -6   9   0       12.19       14.84      6.55 o 
  -5   9   0        0.01       -3.06      5.18 o 
  -4   9   0       98.22       89.34      6.37 o 
  -3   9   0      192.49      187.85      9.33 o 
  -2   9   0       16.77       22.22      3.43 o 
  -1   9   0      482.57      430.45     16.85 o 
   0   9   0       20.23       32.20      3.51 o 
   1   9   0      921.60      761.10     24.06 o 
   2   9   0      758.86      640.52     24.39 o 
   3   9   0       18.52       18.44      4.23 o 
   4   9   0        3.01       10.26      5.26 o 
   5   9   0        1.24       -3.74      5.14 o 
  -5  10   0        0.00        3.43      8.32 o 
  -4  10   0        9.33        3.46      5.24 o 
  -3  10   0        8.66       19.93      4.73 o 
  -2  10   0      188.83      154.35      8.28 o 
  -1  10   0      227.62      185.28     20.21 o 
   0  10   0       22.92       37.10      5.25 o 
   1  10   0       21.08       30.33      4.42 o 
   2  10   0        0.41        1.89      3.81 o 
   3  10   0       76.11       64.45      7.80 o 
   4  10   0       72.15       49.96      7.77 o 
   5  10   0        0.54        7.63      6.21 o 
  -4  11   0       16.66       15.48      6.06 o 
  -3  11   0       17.47       15.75      4.58 o 
  -2  11   0       57.39       56.29      5.50 o 
  -1  11   0       12.72       10.89      3.00 o 
   0  11   0        5.73        9.60      3.79 o 
   1  11   0       26.70       40.84      6.40 o 
   2  11   0       23.85       21.71      5.84 o 
   3  11   0        0.02        5.74      6.49 o 
   4  11   0        5.99        5.68      5.54 o 
  -3  12   0       66.79       64.23      7.76 o 
  -2  12   0       25.54       18.47      6.92 o 
  -1  12   0      233.11      235.08     14.75 o 
   0  12   0       33.31       44.95      5.57 o 
   1  12   0       23.74       27.46      5.21 o 
   2  12   0        9.33        9.41      5.50 o 
   3  12   0        3.46       13.64     13.45 o 
  -1  13   0        8.20       13.85      6.66 o 
   0  13   0       37.85       50.65      6.16 o 
  -2 -12   1        0.82        0.34      5.61 o 
  -1 -12   1        1.24       10.08      4.72 o 
   0 -12   1        2.09        7.14      4.50 o 
   1 -12   1       47.10       42.89      6.98 o 
   2 -12   1        4.74        6.26      5.55 o 
   3 -12   1       51.40       38.50      6.15 o 
  -3 -11   1       13.85       15.48      6.08 o 
  -2 -11   1       66.53       72.92      6.47 o 
  -1 -11   1        4.96        4.66      4.03 o 
   0 -11   1      277.78      346.96     15.22 o 
   1 -11   1      577.88      544.32     27.02 o 
   2 -11   1        7.98       11.19      4.24 o 
   3 -11   1      135.35      126.25      8.03 o 
   4 -11   1       40.89       28.31      6.73 o 
  -4 -10   1       21.56       10.72      5.58 o 
  -3 -10   1       31.46       30.23      8.12 o 
  -2 -10   1       65.85       70.96      6.20 o 
  -1 -10   1      176.68      170.82      9.18 o 
   0 -10   1       55.28       57.97      5.20 o 
   1 -10   1        8.60       13.45      3.24 o 
   2 -10   1       10.02       12.19      3.83 o 
   3 -10   1       48.98       46.18      5.14 o 
   4 -10   1       12.55       13.42      4.86 o 
   5 -10   1        8.14        5.19      5.51 o 
  -5  -9   1        0.93       10.81      6.14 o 
  -4  -9   1      164.01      126.16     11.03 o 
  -3  -9   1       18.96       19.91      4.43 o 
  -2  -9   1        0.06       -2.56      3.46 o 
  -1  -9   1       77.44       72.54      7.98 o 
   0  -9   1        1.62        3.48      2.83 o 
   2  -9   1       15.05       12.37      3.81 o 
   3  -9   1       68.55       72.09      5.70 o 
   4  -9   1      102.56      106.32      7.15 o 
   5  -9   1       33.99       25.24      6.36 o 
   6  -9   1        1.65        4.00      9.48 o 
  -6  -8   1        5.16       13.62      6.58 o 
  -5  -8   1       70.06       57.17     10.69 o 
  -4  -8   1        4.29        4.64      4.13 o 
  -3  -8   1        0.72        2.71      3.81 o 
  -2  -8   1      555.20      443.35     19.40 o 
  -1  -8   1      291.00      333.12     13.34 o 
   0  -8   1       24.62       27.95      3.05 o 
   1  -8   1       57.24       88.47     10.43 o 
   2  -8   1      285.94      239.99      8.95 o 
   3  -8   1      389.65      346.82     14.37 o 
   4  -8   1       10.87        7.62      3.65 o 
   5  -8   1        4.29        8.87      5.06 o 
   6  -8   1       13.16       26.25      6.77 o 
  -6  -7   1       10.05       15.24      8.32 o 
  -5  -7   1       11.24       12.72      4.13 o 
  -4  -7   1      279.09      267.50     12.31 o 
  -3  -7   1       14.96       18.21      3.94 o 
  -2  -7   1       78.86       65.83      5.10 o 
  -1  -7   1       59.81       58.91      3.62 o 
   0  -7   1      843.61     1183.84     35.58 o 
   1  -7   1     2137.53     2050.37     69.80 o 
   2  -7   1       46.49       42.49      3.21 o 
   3  -7   1       87.49       79.22      5.20 o 
   4  -7   1       66.02       65.25      6.58 o 
   5  -7   1       42.58       37.72      4.92 o 
   6  -7   1        7.96        4.90      5.22 o 
   7  -7   1        4.59        5.90      6.37 o 
  -7  -6   1        5.36        7.86      6.57 o 
  -6  -6   1        1.54        6.28      5.59 o 
  -5  -6   1        8.85        1.79      3.38 o 
  -4  -6   1       14.13       17.16      3.41 o 
  -3  -6   1       46.28       46.86      4.30 o 
  -2  -6   1      461.89      418.65     13.68 o 
  -1  -6   1     1325.68     1233.34     36.78 o 
   0  -6   1      278.12      389.87     12.59 o 
   1  -6   1       11.40        3.80      2.48 o 
   2  -6   1       22.63       22.48      3.07 o 
   3  -6   1        4.75        1.74      2.67 o 
   4  -6   1        3.32        2.06      3.37 o 
   5  -6   1        0.69       -0.33      3.56 o 
   6  -6   1       38.58       35.54      5.93 o 
   7  -6   1       48.88       48.11      7.30 o 
  -7  -5   1        4.54       13.60      9.97 o 
  -6  -5   1       18.26       19.30      5.30 o 
  -5  -5   1        2.09        0.69      3.30 o 
  -4  -5   1       21.80       24.92      3.43 o 
  -3  -5   1        1.42       10.03      5.71 o 
  -2  -5   1        5.06        3.42      2.47 o 
  -1  -5   1      404.74      439.03     27.15 o 
   0  -5   1       75.47       92.40      3.98 o 
   1  -5   1      431.88      449.75     18.49 o 
   2  -5   1      137.80      134.91      5.32 o 
   3  -5   1      404.49      383.74     12.69 o 
   4  -5   1      408.58      378.74     12.84 o 
   5  -5   1       80.77       88.69      6.15 o 
   6  -5   1        8.19        3.57      3.78 o 
   7  -5   1       12.71        3.73      5.46 o 
  -7  -4   1        3.11        5.88      4.76 o 
  -6  -4   1       12.43        8.12      4.05 o 
  -5  -4   1       30.63       27.27      5.68 o 
  -4  -4   1       63.99       51.92      3.59 o 
  -3  -4   1      162.64      139.90     10.39 o 
  -2  -4   1       43.18       36.42      2.28 o 
  -1  -4   1      606.18      578.63     20.17 o 
   0  -4   1      406.28      575.19     17.45 o 
   1  -4   1     1461.32     1482.31     43.44 o 
   2  -4   1      267.11      247.13      8.36 o 
   3  -4   1      173.16      164.05      6.29 o 
   4  -4   1       25.12       31.43      2.88 o 
   5  -4   1       19.46       20.52      3.62 o 
   6  -4   1       26.16       23.44      4.13 o 
   7  -4   1        0.04       -3.45      7.46 o 
   8  -4   1       11.49       18.31      7.58 o 
  -7  -3   1       19.28       29.16      5.12 o 
  -6  -3   1       18.30       18.95      4.24 o 
  -5  -3   1      335.45      289.69     10.66 o 
  -4  -3   1      319.54      300.45     10.53 o 
  -3  -3   1     1039.80      980.17     29.56 o 
  -2  -3   1       13.76       15.15      1.58 o 
  -1  -3   1       57.34       30.44      2.46 o 
   0  -3   1      125.58      151.63      5.07 o 
   1  -3   1     1041.37      992.00     29.28 o 
   2  -3   1      341.60      310.74      9.96 o 
   3  -3   1      958.75      936.79     28.17 o 
   4  -3   1       52.55       67.63      3.72 o 
   5  -3   1      181.04      157.51      6.71 o 
   6  -3   1       32.97       30.02      5.23 o 
   7  -3   1        6.56        3.61      4.98 o 
   8  -3   1        0.06        7.91      5.53 o 
  -8  -2   1        0.74        5.84      6.40 o 
  -7  -2   1       21.25       28.51      5.04 o 
  -6  -2   1       40.28       52.38      4.32 o 
  -5  -2   1       22.81       27.90      5.20 o 
  -4  -2   1       34.82       29.58      2.78 o 
  -3  -2   1        4.80       -1.26     11.39 o 
  -2  -2   1       25.95       26.19      1.86 o 
  -1  -2   1     3033.04     2809.50     93.96 o 
   0  -2   1     4571.56     6884.32    197.24 o 
   1  -2   1     3906.96     3980.00    150.24 o 
   2  -2   1     3869.55     3917.50    130.67 o 
   3  -2   1      767.96      780.34     23.61 o 
   4  -2   1        3.76        2.83      2.76 o 
   5  -2   1      138.17      123.20      5.83 o 
   6  -2   1        0.11        1.80      3.41 o 
   7  -2   1        9.87       10.53      4.39 o 
   8  -2   1       13.81       13.65      5.59 o 
  -8  -1   1        0.06        5.97      9.31 o 
  -7  -1   1        1.17        8.22      5.40 o 
  -6  -1   1       20.03       24.73      3.40 o 
  -5  -1   1       50.70       39.23      5.05 o 
  -4  -1   1        0.22        1.68      2.00 o 
  -3  -1   1       46.11       47.04      4.91 o 
  -2  -1   1      370.49      297.01     11.14 o 
  -1  -1   1     1912.93     1931.86     55.90 o 
   0  -1   1      666.61      882.89     29.81 o 
   1  -1   1      158.64      173.64      6.44 o 
   2  -1   1      117.60       67.72      2.92 o 
   3  -1   1      936.47      964.54     28.82 o 
   4  -1   1      444.09      455.21     17.34 o 
   5  -1   1      286.89      254.03      9.53 o 
   6  -1   1       10.41       20.62      7.64 o 
   7  -1   1       52.74       55.34      5.59 o 
   8  -1   1        0.67        8.98      7.75 o 
  -8   0   1       10.91       10.42      4.61 o 
  -7   0   1        1.24        8.82      4.04 o 
  -6   0   1        2.25        3.97      5.03 o 
  -5   0   1      114.35      124.91      6.76 o 
  -4   0   1       87.53       95.89      5.53 o 
  -3   0   1        8.16        9.08      2.92 o 
  -1   0   1      363.28      398.63     16.64 o 
   0   0   1        6.97        4.52      1.10 o 
   1   0   1       20.00       23.79      2.82 o 
   2   0   1        7.25        5.16      1.94 o 
   3   0   1        0.62       -0.25      3.83 o 
   4   0   1      138.87      116.13      5.28 o 
   5   0   1       59.68       63.91      4.09 o 
   6   0   1       14.67       13.28      5.35 o 
   7   0   1        0.22        4.30      3.46 o 
   8   0   1        8.09       11.07      4.58 o 
  -8   1   1        6.21       11.11      5.27 o 
  -7   1   1        0.03        2.64      3.70 o 
  -6   1   1       73.63       66.86      5.35 o 
  -5   1   1      129.63      111.25      6.33 o 
  -4   1   1      328.96      286.32     11.66 o 
  -3   1   1     2118.43     2138.36     62.43 o 
  -2   1   1     4254.30     4225.36    140.83 o 
  -1   1   1     1921.28     1852.43     62.04 o 
   0   1   1      822.63     1471.59     48.24 o 
   1   1   1      800.59     1007.21     29.47 o 
   2   1   1     9622.51     9711.74    327.68 o 
   3   1   1       24.09       19.90      4.26 o 
   4   1   1      201.04      195.77      7.48 o 
   5   1   1      179.20      185.51      7.57 o 
   6   1   1       61.20       64.80      8.83 o 
   7   1   1        8.16       11.95      3.58 o 
   8   1   1        0.24       -1.05      5.38 o 
  -8   2   1        0.80        9.09      7.79 o 
  -7   2   1       24.46       26.20      4.57 o 
  -6   2   1       15.95       21.09      3.47 o 
  -5   2   1      267.55      254.08     11.01 o 
  -4   2   1        7.31        3.24      2.14 o 
  -3   2   1     1254.82     1251.47     42.82 o 
  -2   2   1     3262.00     3728.60    124.26 o 
  -1   2   1        9.12       10.45      1.51 o 
   0   2   1     3525.68     5295.41    151.82 o 
   1   2   1     3041.99     3130.70    104.19 o 
   2   2   1      939.34      391.26     24.11 o 
   3   2   1       66.20       59.00      3.09 o 
   4   2   1        3.26        8.50      2.22 o 
   5   2   1       75.56       66.60      5.14 o 
   6   2   1        8.27       12.51      3.44 o 
   7   2   1        0.27        9.43      3.65 o 
   8   2   1        0.07       11.14      4.89 o 
  -8   3   1        0.10       12.12      5.37 o 
  -7   3   1        2.52        3.22      4.61 o 
  -6   3   1       22.44       18.83      5.56 o 
  -5   3   1       35.24       33.60      3.79 o 
  -4   3   1        0.94        1.62      2.29 o 
  -3   3   1       16.18       19.00      2.09 o 
  -2   3   1      187.96      213.53      7.94 o 
  -1   3   1     3833.66     3972.67    131.89 o 
   0   3   1    10770.49    17659.30    505.56 o 
   1   3   1     1535.09     1325.99     44.79 o 
   2   3   1      426.24      356.02     11.14 o 
   3   3   1       87.48       72.60     17.31 o 
   4   3   1        0.00        0.87      2.01 o 
   5   3   1       19.29       14.92      4.91 o 
   6   3   1       34.12       37.56      4.55 o 
   7   3   1       25.45       28.14      4.96 o 
   8   3   1        3.41       10.05      5.94 o 
  -8   4   1        3.09        3.09      5.62 o 
  -7   4   1        0.00        7.10      5.95 o 
  -6   4   1       19.35       23.83      4.26 o 
  -5   4   1       18.26       20.06      2.87 o 
  -4   4   1        5.62        4.95      2.52 o 
  -3   4   1       13.92       12.12      2.06 o 
  -2   4   1       38.23       54.94      2.84 o 
  -1   4   1      892.37     1076.77     45.00 o 
   0   4   1       85.95       84.26      4.10 o 
   1   4   1      394.61      429.99     41.85 o 
   2   4   1       41.81       34.73      2.18 o 
   3   4   1        8.58       10.82      2.50 o 
   4   4   1        2.20        0.90      2.01 o 
   5   4   1      370.86      355.33     14.21 o 
   6   4   1       57.29       56.43      4.67 o 
   7   4   1       13.73       18.34      5.65 o 
   8   4   1        2.37        3.81      5.84 o 
  -7   5   1       20.07       20.94      5.80 o 
  -6   5   1       14.28       20.16      5.26 o 
  -5   5   1        2.99        0.03      3.85 o 
  -4   5   1        3.87        9.49      5.96 o 
  -3   5   1      464.73      403.88     28.38 o 
  -2   5   1      708.34      734.03     22.32 o 
  -1   5   1      348.41      165.20     11.74 o 
   0   5   1      533.87      672.14     20.29 o 
   1   5   1      300.66      359.72     39.92 o 
   2   5   1      153.97      137.73      5.27 o 
   3   5   1      168.20      163.19      7.01 o 
   4   5   1        2.94        2.91      2.66 o 
   5   5   1       32.07       30.97      3.27 o 
   6   5   1        2.55        2.08      4.85 o 
   7   5   1       42.57       48.17      7.17 o 
  -7   6   1        4.64        8.62      6.04 o 
  -6   6   1       95.64       94.28      8.61 o 
  -5   6   1       62.02       58.99      6.41 o 
  -4   6   1        0.74        3.85      2.72 o 
  -3   6   1      454.55      462.32     15.01 o 
  -2   6   1     1274.69     1166.85     34.81 o 
  -1   6   1       25.15       25.45      3.77 o 
   0   6   1     1003.64     1571.90     46.22 o 
   1   6   1      648.47      618.27     19.06 o 
   2   6   1        5.41        6.26      1.68 o 
   3   6   1      109.83      100.38      6.16 o 
   4   6   1       61.85       54.80      3.56 o 
   5   6   1        0.15        0.78      3.22 o 
   6   6   1       36.39       38.78      6.72 o 
   7   6   1        0.86        5.41      5.87 o 
  -7   7   1        3.46       -5.98      5.98 o 
  -6   7   1        0.58        3.11      5.13 o 
  -5   7   1       83.06       76.62      7.42 o 
  -4   7   1      152.93      143.81      6.41 o 
  -3   7   1       87.81       93.21      4.66 o 
  -2   7   1       33.46       30.65      5.36 o 
  -1   7   1      236.01      235.88      8.34 o 
   0   7   1      720.75      916.78     27.72 o 
   1   7   1        1.48        5.64      4.75 o 
   2   7   1       62.74       64.53      3.61 o 
   3   7   1      362.56      309.17     10.90 o 
   4   7   1      176.93      160.47      8.28 o 
   5   7   1        5.14        7.15      7.01 o 
   6   7   1        6.17        9.41      6.06 o 
   7   7   1        3.30        8.18      6.48 o 
  -6   8   1       64.42       58.94     11.25 o 
  -5   8   1        0.03        2.38      4.71 o 
  -4   8   1       35.07       34.70      5.59 o 
  -3   8   1       31.86       34.92      3.20 o 
  -2   8   1       52.79       45.26      3.40 o 
  -1   8   1        0.01       10.51      4.57 o 
   0   8   1      153.62      201.85     15.73 o 
   1   8   1      583.55      606.52     19.16 o 
   2   8   1      201.90      156.23      6.44 o 
   3   8   1        1.89        6.12      4.83 o 
   4   8   1       27.20       31.78      6.16 o 
   5   8   1       53.28       32.09     10.30 o 
   6   8   1       69.40       72.29      8.95 o 
  -6   9   1       11.57       10.07      6.24 o 
  -5   9   1      142.16      140.48     10.68 o 
  -4   9   1       53.60       58.45      6.97 o 
  -3   9   1        1.32       -3.85      4.33 o 
  -2   9   1        1.29        3.27      2.83 o 
  -1   9   1      173.87      185.82      9.71 o 
   0   9   1      411.61      539.42     20.48 o 
   1   9   1      185.05      233.36     19.95 o 
   2   9   1      102.56       84.45      4.75 o 
   3   9   1       56.79       41.66      9.64 o 
   4   9   1      100.57       85.13      8.59 o 
   5   9   1        3.90       12.54      5.53 o 
   6   9   1       20.03       33.88      9.81 o 
  -5  10   1        0.73        1.82      5.58 o 
  -4  10   1       14.14       16.09      5.58 o 
  -3  10   1      121.01      117.40      7.44 o 
  -2  10   1      596.53      538.06     17.98 o 
  -1  10   1      324.73      308.22     11.29 o 
   0  10   1        0.16        5.08      2.86 o 
   1  10   1      100.00      103.45     11.03 o 
   2  10   1       15.58       19.20      4.17 o 
   3  10   1        1.44        4.54      4.60 o 
   4  10   1       58.44       51.30      7.35 o 
   5  10   1        5.05        5.62      6.07 o 
  -4  11   1       79.44       75.94      8.22 o 
  -3  11   1       35.11       25.06      5.73 o 
  -2  11   1       12.85       13.96      4.25 o 
  -1  11   1        7.95       19.41      3.39 o 
   0  11   1       44.76       66.88      4.80 o 
   1  11   1       16.76       16.40      4.83 o 
   2  11   1        2.75        1.32      4.68 o 
   3  11   1       65.74       57.30      7.73 o 
   4  11   1       24.82       16.54     11.23 o 
  -3  12   1        0.00       10.92      5.61 o 
  -2  12   1       77.66       66.40      6.33 o 
  -1  12   1       46.98       52.73      5.48 o 
   0  12   1       25.74       55.69      5.89 o 
   1  12   1      231.98      206.66     13.74 o 
   2  12   1       91.86       72.23      8.35 o 
   3  12   1        0.70        5.62      5.91 o 
  -2  13   1       11.86       16.05      6.19 o 
   0  13   1        0.02       10.65      8.63 o 
   1  13   1       11.79       26.20     10.78 o 
   2  13   1       14.75       13.21      6.54 o 
  -1 -12   2       29.80       38.06      5.73 o 
   0 -12   2       66.48      114.97     10.37 o 
   1 -12   2       41.24       43.64      7.23 o 
   2 -12   2        4.15       14.11      6.09 o 
  -3 -11   2       11.20       11.65      6.08 o 
  -2 -11   2        2.03        4.79      4.65 o 
  -1 -11   2       10.12       20.38      6.11 o 
   0 -11   2        7.46       10.89      4.33 o 
   1 -11   2       19.12       21.05      5.71 o 
   2 -11   2       58.84       59.42      7.31 o 
   3 -11   2       39.41       35.73      5.21 o 
   4 -11   2        0.03       -1.96      4.51 o 
  -4 -10   2       25.86       22.12     12.65 o 
  -3 -10   2       51.02       47.57      5.78 o 
  -2 -10   2       50.59       42.95      5.11 o 
  -1 -10   2        0.06        0.13      3.43 o 
   0 -10   2      190.24      234.39     11.38 o 
   1 -10   2      103.14      111.51     11.04 o 
   2 -10   2       20.97       16.21      3.90 o 
   3 -10   2       44.72       44.98      5.28 o 
   4 -10   2        6.25       15.52      4.41 o 
   5 -10   2       23.55       27.15      7.15 o 
  -5  -9   2       23.90       19.70      7.13 o 
  -4  -9   2       54.32       66.71      8.72 o 
  -3  -9   2        5.60       11.45      4.23 o 
  -2  -9   2      206.99      186.43      9.91 o 
  -1  -9   2       43.42       47.11      4.80 o 
   0  -9   2       91.12      139.15      7.82 o 
   1  -9   2      109.00      121.85      5.89 o 
   2  -9   2       70.87       69.13      5.22 o 
   3  -9   2      189.57      175.30      9.13 o 
   4  -9   2      123.46      104.02      7.11 o 
   5  -9   2        7.63        9.66      6.00 o 
  -5  -8   2       12.89       21.09      6.36 o 
  -4  -8   2        9.76       10.97      4.11 o 
  -3  -8   2       15.55       21.91      7.94 o 
  -2  -8   2      112.36       81.34      6.15 o 
  -1  -8   2      197.78      214.77     10.30 o 
   0  -8   2     1463.56     1844.49     74.73 o 
   1  -8   2      686.48      653.99     20.82 o 
   2  -8   2        9.40       10.28      2.84 o 
   3  -8   2       77.60       71.41      5.42 o 
   4  -8   2        0.75       -0.02      5.26 o 
   5  -8   2       72.64       79.53      6.49 o 
   6  -8   2       65.61       84.02      9.06 o 
  -6  -7   2        0.00        3.86     11.25 o 
  -5  -7   2        1.36       -2.51      3.86 o 
  -4  -7   2       14.97       14.92      4.31 o 
  -3  -7   2      126.62      113.24      7.15 o 
  -2  -7   2      845.32      747.76     27.69 o 
  -1  -7   2      349.91      326.03     13.53 o 
   0  -7   2      368.14      426.90     14.12 o 
   1  -7   2       39.67       38.35      3.10 o 
   2  -7   2      109.61       83.70      5.05 o 
   3  -7   2      128.96      122.68      6.81 o 
   4  -7   2       51.17       50.47      4.92 o 
   5  -7   2        0.20        3.43      4.15 o 
   6  -7   2       13.50       19.81      9.85 o 
   7  -7   2        0.63        3.04      6.19 o 
  -6  -6   2        4.50       13.43      5.29 o 
  -5  -6   2       17.90       17.30      4.88 o 
  -4  -6   2       77.55       84.73      6.25 o 
  -3  -6   2        1.52        7.73      4.04 o 
  -2  -6   2      815.83      783.67     28.49 o 
  -1  -6   2      228.90      217.18      7.83 o 
   0  -6   2       94.12      107.48      4.65 o 
   1  -6   2      418.77      417.85     19.41 o 
   2  -6   2       21.20       24.92      2.56 o 
   3  -6   2        8.17       19.32      4.21 o 
   4  -6   2       22.64       14.02      3.58 o 
   5  -6   2        1.94       -1.54      3.87 o 
   6  -6   2        7.42       10.06      4.37 o 
   7  -6   2        5.01       11.44      5.96 o 
  -7  -5   2        0.57       11.35      7.37 o 
  -6  -5   2       22.06       27.44      4.98 o 
  -5  -5   2      224.72      205.40     10.38 o 
  -4  -5   2       77.86       71.41      5.31 o 
  -3  -5   2       65.25       62.99      5.26 o 
  -2  -5   2      773.64      709.93     25.79 o 
  -1  -5   2      540.76      475.54     28.68 o 
   0  -5   2      475.91      691.99     21.07 o 
   1  -5   2      977.09     1012.31     35.15 o 
   2  -5   2       11.74       11.47      1.97 o 
   3  -5   2        0.68        7.12      2.87 o 
   4  -5   2      141.73      118.30      6.79 o 
   5  -5   2       27.97       29.83      4.24 o 
   6  -5   2        0.05       -3.47      3.78 o 
   7  -5   2        3.60       13.31      8.82 o 
  -7  -4   2        2.24        5.25      5.04 o 
  -6  -4   2        9.24        5.10      4.14 o 
  -5  -4   2       89.54       99.19      6.65 o 
  -4  -4   2      177.80      148.99      7.69 o 
  -3  -4   2       44.11       47.26     11.80 o 
  -2  -4   2       17.38       17.88      4.65 o 
  -1  -4   2      274.13      301.50     11.68 o 
   0  -4   2     2034.32     2848.80     82.64 o 
   1  -4   2      419.81      455.45     26.63 o 
   2  -4   2       47.92       54.03      3.29 o 
   3  -4   2     1066.83     1067.37     37.48 o 
   4  -4   2      374.46      390.47     15.49 o 
   5  -4   2      134.72      122.40      7.22 o 
   6  -4   2       12.43        8.16      4.31 o 
   7  -4   2        9.75        3.22      4.08 o 
   8  -4   2        0.16        7.17      5.99 o 
  -7  -3   2        0.03       -4.61      4.61 o 
  -6  -3   2        5.68       10.84      4.28 o 
  -5  -3   2        3.33        4.98      3.38 o 
  -4  -3   2      357.74      322.63     11.22 o 
  -3  -3   2     1424.15     1418.28     42.14 o 
  -2  -3   2      695.17      667.90     23.83 o 
  -1  -3   2      797.16      775.29     27.09 o 
   0  -3   2      472.78      676.63     20.17 o 
   1  -3   2       67.57       66.55      2.95 o 
   2  -3   2       23.10       28.14      2.62 o 
   3  -3   2      187.58      194.98      8.40 o 
   4  -3   2       12.70       22.39      4.17 o 
   5  -3   2        0.00        3.82      3.08 o 
   6  -3   2       84.45       80.00      6.00 o 
   7  -3   2       40.75       47.42      5.46 o 
   8  -3   2        1.87        4.81      5.61 o 
  -7  -2   2       24.09       35.41      5.38 o 
  -6  -2   2       15.26       15.07      4.03 o 
  -5  -2   2        8.67        8.54      4.76 o 
  -4  -2   2       82.87       94.60      4.65 o 
  -3  -2   2      230.08      244.88      8.51 o 
  -2  -2   2      498.03      479.26     17.40 o 
  -1  -2   2      847.89      820.64     28.30 o 
   0  -2   2     1655.59     2579.51     74.60 o 
   1  -2   2     1326.43     1351.58    108.23 o 
   2  -2   2        6.21       19.64      6.40 o 
   3  -2   2      180.13      156.11      6.97 o 
   4  -2   2      187.57      175.80      6.79 o 
   5  -2   2        0.00        5.32      2.55 o 
   6  -2   2        5.14        8.46      3.65 o 
   7  -2   2        0.54        6.06      3.96 o 
   8  -2   2        0.10        4.46      5.63 o 
  -8  -1   2        5.39        1.73      6.68 o 
  -7  -1   2       15.11       20.11      4.82 o 
  -6  -1   2        2.45        8.58      3.08 o 
  -5  -1   2       41.70       41.32      3.76 o 
  -4  -1   2       26.21       26.13      5.44 o 
  -3  -1   2      521.72      541.50     19.78 o 
  -2  -1   2       71.13       67.78      2.98 o 
  -1  -1   2     2291.47     2329.66     78.09 o 
   0  -1   2        1.92        2.83      0.82 o 
   1  -1   2      491.10      471.07     16.42 o 
   2  -1   2     2004.83     1904.77     64.17 o 
   3  -1   2       22.38       21.44      2.21 o 
   4  -1   2      149.90      141.54      5.91 o 
   5  -1   2       97.94       99.82      5.13 o 
   6  -1   2        0.53        3.68      3.21 o 
   7  -1   2       19.83       16.01      4.17 o 
   8  -1   2       16.13       20.23      5.79 o 
  -8   0   2       12.44       13.93      6.06 o 
  -7   0   2       12.84       17.00      4.08 o 
  -6   0   2       11.19       12.27      2.99 o 
  -5   0   2        4.79        9.13      2.40 o 
  -4   0   2       96.76       98.81      5.23 o 
  -3   0   2      730.34      822.74     33.84 o 
  -2   0   2      726.35      826.16     24.62 o 
  -1   0   2     2789.45     2685.82     87.88 o 
   0   0   2     6185.80     9528.83    553.22 o 
   1   0   2     1044.87      885.52     25.83 o 
   2   0   2     6620.07     6898.61    198.17 o 
   3   0   2      271.58      243.61      8.28 o 
   4   0   2      946.49      994.39     30.22 o 
   5   0   2      228.16      195.90      7.87 o 
   6   0   2        3.82        6.24      4.42 o 
   7   0   2        9.56       16.36      4.35 o 
   8   0   2        0.07       11.80      4.65 o 
  -8   1   2        1.21        2.55      4.47 o 
  -7   1   2        1.55        8.42      3.78 o 
  -6   1   2        4.20        7.48      3.27 o 
  -5   1   2       10.20        6.46      4.04 o 
  -4   1   2       11.80       11.17      4.55 o 
  -3   1   2      278.47      285.96     13.73 o 
  -2   1   2        0.64        2.72      1.33 o 
  -1   1   2     5719.44     6059.78    174.02 o 
   0   1   2        0.03       -0.30      0.61 o 
   1   1   2     4022.24     4762.76    160.93 o 
   2   1   2    36791.20    39505.39   1130.94 o 
   3   1   2      542.69      511.02     23.42 o 
   4   1   2       28.00       18.50      5.21 o 
   5   1   2      140.66      119.72      8.68 o 
   6   1   2       44.32       48.80      6.89 o 
   7   1   2       35.65       38.36      5.08 o 
   8   1   2        0.03       -1.13      4.69 o 
  -8   2   2        0.40        2.63      6.02 o 
  -7   2   2        2.43       11.92      3.87 o 
  -6   2   2        0.31        6.70      5.95 o 
  -5   2   2       86.59       74.97      4.45 o 
  -4   2   2      299.45      283.12     11.51 o 
  -3   2   2        5.10        3.41      2.96 o 
  -2   2   2       37.72       46.77      3.70 o 
  -1   2   2      554.78      582.17     24.16 o 
   0   2   2     1054.96     1543.53     44.75 o 
   1   2   2        1.21       -1.11      1.11 o 
   2   2   2     5028.52     5166.83    148.46 o 
   3   2   2      391.15      354.86     16.36 o 
   4   2   2      737.07      711.51     25.49 o 
   5   2   2       52.64       42.84      4.25 o 
   6   2   2        0.45        4.06      3.36 o 
   7   2   2        1.30        0.59      3.72 o 
   8   2   2        0.38       -3.67      7.58 o 
  -8   3   2        2.52        8.31      7.09 o 
  -7   3   2        3.88       10.08      5.10 o 
  -6   3   2      125.62      116.20      8.68 o 
  -5   3   2      245.41      232.63     10.49 o 
  -4   3   2      239.70      254.61      9.13 o 
  -3   3   2      584.82      531.59     16.65 o 
  -2   3   2       48.21       40.47      3.16 o 
  -1   3   2     4956.12     5090.84    166.09 o 
   0   3   2      555.15      812.05     23.83 o 
   1   3   2       54.89       28.87      2.27 o 
   2   3   2       11.93       10.76      1.28 o 
   3   3   2      317.78      323.95     15.28 o 
   4   3   2       93.49       75.49      4.10 o 
   5   3   2        4.05        3.29      2.69 o 
   6   3   2        8.07       14.29      3.37 o 
   7   3   2        3.36        5.28      4.26 o 
   8   3   2        0.68        8.39      4.66 o 
  -7   4   2        0.99        6.21      4.92 o 
  -6   4   2       16.38       19.15      7.03 o 
  -5   4   2        0.37        4.11      3.13 o 
  -4   4   2      805.92      752.02     26.98 o 
  -3   4   2     1671.74     1720.94     58.62 o 
  -2   4   2      114.87       90.18      3.76 o 
  -1   4   2     3683.29     3714.65    107.07 o 
   0   4   2      306.21      385.97     11.91 o 
   1   4   2      802.34      856.52     25.41 o 
   2   4   2     1046.10      952.41     28.24 o 
   3   4   2       45.01       48.78      3.62 o 
   4   4   2      198.08      170.76      7.62 o 
   5   4   2      129.12      120.91      5.63 o 
   6   4   2        0.83       -0.36      4.16 o 
   7   4   2        4.13        2.69      4.07 o 
   8   4   2        2.15        0.13      6.68 o 
  -7   5   2       14.68        8.56      5.97 o 
  -6   5   2        3.17        6.31      4.77 o 
  -5   5   2       12.82       21.50      4.22 o 
  -4   5   2      180.65      159.03      6.65 o 
  -3   5   2     1436.05     1296.32     63.78 o 
  -2   5   2       37.02       27.47      2.47 o 
  -1   5   2      536.15      659.29     33.68 o 
   0   5   2      367.58      698.08     21.02 o 
   1   5   2     6200.05     6422.02    184.74 o 
   2   5   2      436.62      375.50     13.86 o 
   3   5   2      205.86      172.02      8.37 o 
   4   5   2        9.77       10.62      5.74 o 
   5   5   2       62.84       56.93      4.43 o 
   6   5   2       35.84       43.82      5.17 o 
   7   5   2        0.03        3.86      5.50 o 
   8   5   2        0.02       -1.30      5.96 o 
  -7   6   2        8.38        2.68      5.66 o 
  -6   6   2       48.60       51.05      6.89 o 
  -5   6   2        6.88        3.26      4.23 o 
  -4   6   2       12.94       13.79      3.22 o 
  -3   6   2       35.15       27.76      2.61 o 
  -2   6   2      524.48      486.76     18.38 o 
  -1   6   2      847.41      873.30     34.29 o 
   0   6   2       25.64       29.72      2.45 o 
   1   6   2     1266.42     1167.10     34.62 o 
   2   6   2      271.16      229.55      7.95 o 
   3   6   2       99.96       90.55      9.47 o 
   4   6   2        1.88        6.13      2.15 o 
   5   6   2       15.88       13.23      3.64 o 
   6   6   2        1.38        4.47      5.35 o 
   7   6   2        8.21       11.88      5.84 o 
  -7   7   2       10.33       13.42      6.45 o 
  -6   7   2      228.03      233.83     14.54 o 
  -5   7   2      252.78      264.33     14.99 o 
  -4   7   2        2.36        3.11      3.15 o 
  -3   7   2      147.36      134.30      5.69 o 
  -2   7   2      150.13      124.11      7.14 o 
  -1   7   2       44.63       36.88      3.18 o 
   0   7   2       60.83       83.73      4.15 o 
   1   7   2       41.17       44.39      5.72 o 
   2   7   2      258.16      205.48      7.52 o 
   3   7   2       82.86       89.70      4.44 o 
   4   7   2       27.54       22.40      8.11 o 
   5   7   2       17.45       21.13      4.19 o 
   6   7   2        5.03        1.34      7.44 o 
   7   7   2        0.19        0.32      7.62 o 
  -6   8   2        2.41       -0.04      5.36 o 
  -5   8   2       40.90       44.34      6.47 o 
  -4   8   2       18.49       22.80      7.63 o 
  -3   8   2      279.39      228.55      9.82 o 
  -2   8   2      146.85      119.75      6.35 o 
  -1   8   2       12.33       32.10      6.10 o 
   0   8   2      176.59      219.27      8.13 o 
   1   8   2       94.03       73.01      4.69 o 
   2   8   2       34.83       37.70      3.02 o 
   3   8   2        3.51        8.76      5.78 o 
   4   8   2        9.61       16.60      3.64 o 
   5   8   2        4.74        6.83      4.82 o 
   6   8   2        0.66       -3.86      4.95 o 
   7   8   2        1.82       -7.34      9.44 o 
  -6   9   2        7.08       10.74      6.04 o 
  -5   9   2        3.02        8.58      9.19 o 
  -4   9   2       86.11       80.39      7.73 o 
  -3   9   2       57.90       59.73      4.97 o 
  -2   9   2       77.62       62.85      4.76 o 
  -1   9   2       25.80       16.79      3.01 o 
   0   9   2       61.90       91.88      4.85 o 
   1   9   2      178.66      185.89     12.76 o 
   2   9   2        0.08        1.08      2.45 o 
   3   9   2      241.70      215.21     18.81 o 
   4   9   2       10.50       12.72      6.57 o 
   5   9   2       52.95       40.31      6.91 o 
   6   9   2       47.12       42.40      7.90 o 
  -5  10   2        0.16       -2.06      5.43 o 
  -4  10   2       98.01       90.35      8.39 o 
  -3  10   2      128.29      116.63      8.94 o 
  -2  10   2        2.08        3.45      3.27 o 
  -1  10   2       32.86       27.91      3.73 o 
   0  10   2       26.33       36.83      3.67 o 
   1  10   2      273.65      244.78     19.17 o 
   2  10   2        0.13        3.89      6.20 o 
   3  10   2      177.67      134.25     10.46 o 
   4  10   2       48.03       46.16      6.89 o 
   5  10   2        5.66        1.45      5.13 o 
  -5  11   2        9.38       10.83      6.20 o 
  -4  11   2        9.97       15.96      5.78 o 
  -3  11   2        9.91       11.21      5.13 o 
  -2  11   2      123.13      102.16     10.28 o 
   0  11   2       22.23       30.17      3.82 o 
   1  11   2       28.63       36.60      4.65 o 
   2  11   2       21.04       18.99      5.25 o 
   3  11   2       14.89       16.02      5.26 o 
   4  11   2       33.85       41.64      7.13 o 
   5  11   2       31.94       15.33      6.53 o 
  -4  12   2       57.51       57.31      7.81 o 
  -3  12   2        0.75        5.88      5.43 o 
  -2  12   2       14.60       17.62      5.77 o 
  -1  12   2        3.96       18.63      4.21 o 
   0  12   2      159.01      196.39      9.99 o 
   1  12   2       75.11       80.54      8.48 o 
   2  12   2        8.74        1.78      5.22 o 
   3  12   2        1.29        4.58      5.58 o 
   4  12   2        0.87       12.03      6.35 o 
  -2  13   2      262.84      226.48     14.28 o 
  -1  13   2       51.18       63.13      5.78 o 
   0  13   2       85.69      119.77     10.34 o 
   1  13   2      162.23      129.06     11.08 o 
   2  13   2        4.99        6.82      5.33 o 
  -2 -11   3       75.07       76.40      6.92 o 
  -1 -11   3        8.33        9.23      4.43 o 
   0 -11   3        0.56        0.52      5.69 o 
   1 -11   3        8.89       15.11     10.67 o 
   2 -11   3       52.26       36.20      6.69 o 
   3 -11   3       43.21       32.23      6.71 o 
  -3 -10   3       15.59       15.00      4.66 o 
  -2 -10   3       52.24       38.08      5.26 o 
  -1 -10   3       34.91       44.19      5.43 o 
   0 -10   3       91.00      119.41      7.64 o 
   1 -10   3        0.31       -3.20      4.66 o 
   2 -10   3      225.77      199.86     12.97 o 
   3 -10   3      199.63      188.68     10.05 o 
   4 -10   3        0.66        2.00      4.43 o 
  -4  -9   3        3.13        5.79      8.58 o 
  -3  -9   3        1.50        4.82      4.23 o 
  -2  -9   3       18.60       14.71      3.93 o 
  -1  -9   3       12.85        9.97      3.64 o 
   0  -9   3        0.07        3.16      3.30 o 
   1  -9   3       81.22       62.33      5.34 o 
   2  -9   3      159.05      127.91      8.13 o 
   3  -9   3      110.19       94.24      6.65 o 
   4  -9   3       22.99       31.85      4.87 o 
   5  -9   3        5.09       11.79      4.77 o 
  -5  -8   3       44.47       36.16      7.91 o 
  -4  -8   3       42.78       40.33      5.47 o 
  -3  -8   3       19.43       30.04      9.40 o 
  -2  -8   3      631.90      553.01     21.78 o 
  -1  -8   3       17.40       10.04      3.99 o 
   0  -8   3      655.58      922.53     33.65 o 
   1  -8   3      347.65      327.24     11.67 o 
   2  -8   3       34.20       19.64      7.17 o 
   3  -8   3       34.69       35.45      4.43 o 
   4  -8   3        0.84        4.20      3.77 o 
   5  -8   3        0.50        1.69      4.26 o 
   6  -8   3        2.71       10.16      6.55 o 
  -5  -7   3        4.11       12.03      5.21 o 
  -4  -7   3       64.89       78.59     10.69 o 
  -3  -7   3      456.53      401.25     24.69 o 
  -2  -7   3      303.33      256.17     11.78 o 
  -1  -7   3        3.14        5.53      3.89 o 
   0  -7   3     1349.56     1727.18     51.44 o 
   1  -7   3       97.56      141.70     17.85 o 
   2  -7   3      399.30      349.83     21.34 o 
   3  -7   3       87.63       68.33      5.34 o 
   4  -7   3       48.17       56.38      5.25 o 
   5  -7   3      132.48      137.89      8.55 o 
   6  -7   3       19.34       18.80      5.87 o 
  -6  -6   3        6.93       14.87      6.20 o 
  -5  -6   3       29.94       29.79      5.08 o 
  -4  -6   3       26.08       30.47      4.82 o 
  -3  -6   3        2.11       21.80     22.09 o 
  -2  -6   3      300.06      252.90     11.31 o 
  -1  -6   3       76.24       60.38     12.18 o 
   0  -6   3     1002.57     1406.93     41.83 o 
   1  -6   3        2.12       12.50      8.20 o 
   2  -6   3      736.14      650.65     20.41 o 
   3  -6   3      699.80      727.86     30.65 o 
   4  -6   3       23.67       21.75      5.15 o 
   5  -6   3       25.85       22.81      4.75 o 
   6  -6   3       38.79       43.92      5.73 o 
   7  -6   3        2.46        9.18      6.28 o 
  -6  -5   3        4.07        6.73      4.59 o 
  -5  -5   3        1.18        9.82      5.59 o 
  -4  -5   3        1.07        5.40      3.39 o 
  -3  -5   3       90.75       90.81      5.89 o 
  -2  -5   3      617.97      510.38     19.47 o 
  -1  -5   3      148.70      156.18      7.49 o 
   0  -5   3      138.03      143.87      5.53 o 
   1  -5   3      459.45      463.48     14.68 o 
   2  -5   3      192.16      164.48      6.35 o 
   3  -5   3       81.01       79.65      5.46 o 
   4  -5   3        5.86        7.25      4.50 o 
   5  -5   3       10.63       13.56      4.85 o 
   6  -5   3        6.58        2.18      4.21 o 
   7  -5   3        5.53       -2.40      4.48 o 
  -7  -4   3       10.04       28.70      5.82 o 
  -6  -4   3       17.10       26.85      5.06 o 
  -5  -4   3      138.02      116.17      7.46 o 
  -4  -4   3       92.50       90.93      6.07 o 
  -3  -4   3      278.11      248.31     10.87 o 
  -2  -4   3       16.55       22.85      6.34 o 
  -1  -4   3      289.15      314.08     12.35 o 
   0  -4   3     1176.62     1645.25     48.24 o 
   1  -4   3       20.19       23.50      3.14 o 
   2  -4   3       51.61       51.78      2.92 o 
   3  -4   3        5.87        2.58      2.67 o 
   4  -4   3        0.01        1.31      3.22 o 
   5  -4   3      131.20      133.98      7.69 o 
   6  -4   3        8.45       10.86      4.25 o 
   7  -4   3        0.31        1.20      5.56 o 
   8  -4   3        2.75        2.48      6.17 o 
  -7  -3   3       24.84       28.19      5.72 o 
  -6  -3   3        0.03        5.63      4.25 o 
  -5  -3   3       17.21       25.88      6.45 o 
  -4  -3   3        1.36        6.92      3.39 o 
  -3  -3   3        2.32       -5.40      5.40 o 
  -2  -3   3      766.09      665.12     24.01 o 
  -1  -3   3      812.66      799.24     28.01 o 
   0  -3   3     1107.24     1757.84     51.22 o 
   1  -3   3      281.46      245.73     16.54 o 
   2  -3   3      160.40      126.22      6.13 o 
   3  -3   3      848.16      817.38     29.18 o 
   4  -3   3        2.76        1.62      2.76 o 
   5  -3   3       99.84      101.00      6.37 o 
   6  -3   3       56.56       65.36      5.57 o 
   7  -3   3       34.83       37.15      6.43 o 
   8  -3   3        0.80       -6.10      7.79 o 
  -7  -2   3        3.51        2.95      5.69 o 
  -6  -2   3       69.22       85.30      6.63 o 
  -5  -2   3      141.94      129.98      7.53 o 
  -4  -2   3       15.19       22.56      2.91 o 
  -3  -2   3      477.07      482.77     15.39 o 
  -2  -2   3      189.57      162.36      7.16 o 
  -1  -2   3      238.54      169.78      8.55 o 
   0  -2   3     1439.82     2225.79     64.41 o 
   1  -2   3        0.05       -1.43      1.43 o 
   2  -2   3      106.83      110.75      5.25 o 
   3  -2   3       10.95        5.40      2.11 o 
   4  -2   3      343.00      323.00     13.09 o 
   5  -2   3      144.11      129.90      7.27 o 
   6  -2   3      100.91       83.22      6.05 o 
   7  -2   3       14.05       18.72      4.33 o 
   8  -2   3        0.01       -4.41      4.41 o 
  -7  -1   3        9.85       17.46      6.11 o 
  -6  -1   3       19.95       20.59      4.26 o 
  -5  -1   3       37.01       38.79      3.82 o 
  -4  -1   3      157.66      148.94      7.04 o 
  -3  -1   3      538.99      544.17     28.51 o 
  -2  -1   3       56.67       67.03      2.97 o 
  -1  -1   3      144.01      143.34      9.90 o 
   0  -1   3      495.83      724.74     21.53 o 
   1  -1   3      778.62      890.98     58.56 o 
   2  -1   3     1073.15     1003.32     34.50 o 
   3  -1   3      372.20      355.15     13.55 o 
   4  -1   3      992.12      930.49     28.28 o 
   5  -1   3       70.21       70.99      4.16 o 
   6  -1   3       24.74       32.02      4.42 o 
   7  -1   3        0.69        4.35      3.94 o 
   8  -1   3       11.97       20.09      5.06 o 
  -7   0   3        1.05       17.14      8.74 o 
  -6   0   3        2.06        5.36      3.49 o 
  -5   0   3       72.08       68.24      4.20 o 
  -4   0   3      386.48      392.86     13.15 o 
  -3   0   3      335.61      303.62     10.18 o 
  -2   0   3        0.34        0.52      1.20 o 
  -1   0   3      885.79      872.99     29.23 o 
   0   0   3     1198.65     1746.35    106.64 o 
   1   0   3       32.95       35.69      2.17 o 
   2   0   3     1593.79     1546.61     45.07 o 
   3   0   3        0.99       -0.06      2.55 o 
   4   0   3      210.00      182.24      7.02 o 
   5   0   3      187.81      198.23      7.89 o 
   6   0   3       30.76       25.72      3.48 o 
   7   0   3        1.23        3.77      3.86 o 
   8   0   3        0.83        8.71      4.49 o 
  -7   1   3       17.03       35.34      4.89 o 
  -6   1   3        5.69        4.09      3.75 o 
  -5   1   3        0.09        3.71      2.41 o 
  -4   1   3       29.64       34.54      2.79 o 
  -3   1   3     1557.10     1751.02     51.51 o 
  -2   1   3       21.31       29.11      1.92 o 
  -1   1   3      310.20      245.74      7.74 o 
   0   1   3     2999.83     4968.42    161.73 o 
   1   1   3     4893.43     4708.33    169.98 o 
   2   1   3     7363.94     8054.83    230.92 o 
   3   1   3      443.76      511.75     36.49 o 
   4   1   3       77.72       57.19      7.33 o 
   5   1   3        7.27       -1.50      2.53 o 
   6   1   3       17.57       11.77      3.04 o 
   7   1   3        4.74       12.78      4.55 o 
   8   1   3        0.48       11.42      4.70 o 
  -7   2   3       15.91       20.52      5.65 o 
  -6   2   3        0.85        4.26      5.87 o 
  -5   2   3        8.60       16.57      4.12 o 
  -4   2   3      275.28      273.99      9.77 o 
  -3   2   3       65.03       55.97      4.77 o 
  -2   2   3     1209.03     1126.47     37.97 o 
  -1   2   3     5791.03     6281.43    204.61 o 
   0   2   3      298.33      503.81     15.08 o 
   1   2   3     4339.42     4815.07    162.77 o 
   2   2   3      259.68      244.05      7.90 o 
   3   2   3       65.13       70.53      4.94 o 
   4   2   3     5374.63     5340.27    154.49 o 
   5   2   3       52.20       62.30      4.16 o 
   6   2   3       67.91       81.37      5.04 o 
   7   2   3       31.37       32.63      4.06 o 
   8   2   3        4.10       12.24      5.97 o 
  -7   3   3        4.05        4.01      4.08 o 
  -6   3   3       29.45       36.67      9.44 o 
  -5   3   3      140.55      132.22      7.21 o 
  -4   3   3      119.72      113.34      5.79 o 
  -3   3   3     2100.01     2330.58     77.43 o 
  -2   3   3        3.86        1.96      1.85 o 
  -1   3   3      838.77      870.40     29.36 o 
   0   3   3      337.62      510.15     15.31 o 
   1   3   3        7.58       20.03      2.03 o 
   2   3   3      267.45      229.92      9.18 o 
   3   3   3      624.94      550.95     15.32 o 
   4   3   3       27.05       23.31      3.52 o 
   5   3   3       13.91       12.74      2.89 o 
   6   3   3       64.80       43.44      4.17 o 
   7   3   3        7.88        8.89      6.34 o 
   8   3   3        0.74        8.01      4.73 o 
  -7   4   3        2.29        6.84      4.24 o 
  -6   4   3        7.40        5.57      6.83 o 
  -5   4   3        3.89        3.22      3.19 o 
  -4   4   3      200.98      194.27      7.44 o 
  -3   4   3      974.07     1044.00     35.89 o 
  -2   4   3       24.10       33.58      3.05 o 
  -1   4   3      543.00      549.61     23.39 o 
   0   4   3      653.18      901.49     26.72 o 
   1   4   3        8.73       19.40      2.41 o 
   2   4   3      746.14      739.39     26.41 o 
   3   4   3      309.70      339.94     35.53 o 
   4   4   3       91.55       86.21      4.14 o 
   5   4   3        3.73        5.75      3.26 o 
   6   4   3        4.88       11.50      3.99 o 
   7   4   3        1.10        8.37      4.18 o 
   8   4   3        0.70        0.53      4.52 o 
  -7   5   3        4.46        4.13      5.32 o 
  -6   5   3       39.70       48.00      5.31 o 
  -5   5   3        4.81        3.53      3.36 o 
  -4   5   3      554.29      535.73     20.10 o 
  -3   5   3      606.89      589.27     21.40 o 
  -2   5   3      249.36      262.32     10.37 o 
  -1   5   3      474.73      504.70     32.99 o 
   0   5   3      732.13     1054.49     31.20 o 
   1   5   3      686.09      665.61     20.14 o 
   2   5   3      370.03      308.04     12.07 o 
   3   5   3        0.35        1.19      2.10 o 
   4   5   3       16.96       19.71      2.20 o 
   5   5   3        4.09        3.92      3.14 o 
   6   5   3        0.63        0.15      3.65 o 
   7   5   3       16.87       15.06      4.60 o 
   8   5   3        0.00       -2.45      5.35 o 
  -7   6   3       18.26       18.08      6.25 o 
  -6   6   3       56.04       57.19      7.18 o 
  -5   6   3       29.67       31.36      4.47 o 
  -4   6   3        0.02        2.16      2.78 o 
  -3   6   3       85.69       86.89     11.20 o 
  -2   6   3      722.74      688.31     21.22 o 
  -1   6   3     2921.05     2803.63     81.54 o 
   0   6   3       54.97       52.68      2.99 o 
   1   6   3      437.46      427.76     17.58 o 
   2   6   3       58.87       43.33      2.68 o 
   3   6   3        0.24        3.95      2.75 o 
   4   6   3        0.20        2.93      2.87 o 
   5   6   3        1.04        5.66      3.05 o 
   6   6   3        0.83        4.99      3.79 o 
   7   6   3        8.27        6.29      5.36 o 
  -7   7   3        0.08        5.23      5.96 o 
  -6   7   3       17.52       14.57      5.83 o 
  -5   7   3        0.35        4.29      3.98 o 
  -4   7   3      517.54      469.53     18.28 o 
  -3   7   3      183.99      171.37     10.11 o 
  -2   7   3       94.24       84.75      4.19 o 
  -1   7   3      714.87      706.88     21.84 o 
   0   7   3      175.72      270.03      9.31 o 
   1   7   3       13.28       18.06      2.14 o 
   2   7   3       89.06       85.17      4.10 o 
   3   7   3      301.15      272.02     11.06 o 
   4   7   3        8.88        7.83      3.08 o 
   5   7   3       41.76       50.97      8.63 o 
   6   7   3        2.99       12.81      4.34 o 
   7   7   3        0.02       -0.93      5.25 o 
  -6   8   3        9.91       12.30      5.79 o 
  -5   8   3        0.00        3.25      5.02 o 
  -4   8   3      136.38      141.34      8.01 o 
  -3   8   3       12.50       15.86      6.24 o 
  -2   8   3      125.64      108.50      5.15 o 
  -1   8   3      268.96      281.98     24.52 o 
   0   8   3      406.85      552.51     17.59 o 
   1   8   3      185.52      183.91      7.06 o 
   2   8   3      161.52      130.02      6.54 o 
   3   8   3        4.89        8.85      4.69 o 
   4   8   3       52.44       52.37     10.53 o 
   5   8   3       70.69       44.30      5.24 o 
   6   8   3       10.32        9.07      7.69 o 
   7   8   3        1.33        5.97      5.82 o 
  -6   9   3       13.83       12.11      6.33 o 
  -5   9   3       23.06       29.09      5.94 o 
  -4   9   3       64.07       58.16      5.51 o 
  -3   9   3        4.67        5.26      3.76 o 
  -2   9   3       81.56       70.29      4.33 o 
  -1   9   3        8.29        4.38      2.54 o 
   0   9   3        1.76        9.85      2.76 o 
   1   9   3        2.49        0.66      2.63 o 
   2   9   3        0.43        5.25      2.24 o 
   3   9   3        5.81        8.63      6.46 o 
   4   9   3        1.73        0.45      3.49 o 
   5   9   3        7.14        1.18      4.89 o 
   6   9   3       41.48       37.65      7.23 o 
  -5  10   3       33.66       37.84      6.83 o 
  -4  10   3       32.20       21.55      6.74 o 
  -3  10   3      313.40      283.93     12.54 o 
  -2  10   3       45.81       40.11      5.12 o 
  -1  10   3        0.27        8.97      3.87 o 
   0  10   3        5.50        7.09      2.82 o 
   1  10   3       25.68       30.21      3.52 o 
   2  10   3      237.77      208.83     10.15 o 
   3  10   3      258.62      263.73     16.65 o 
   4  10   3       56.24       44.94      6.90 o 
   5  10   3        0.15        4.46      5.31 o 
   6  10   3        9.17       13.76      6.57 o 
  -5  11   3        2.18        7.05      7.71 o 
  -4  11   3        0.09       -3.28      4.95 o 
  -3  11   3       11.18        7.56      4.97 o 
  -2  11   3       19.89       20.97      4.36 o 
  -1  11   3      111.98      106.93      8.31 o 
   0  11   3      482.16      616.91     20.33 o 
   1  11   3      281.88      242.54     11.53 o 
   2  11   3        0.31        8.77      3.51 o 
   3  11   3       87.15       88.52     10.32 o 
   4  11   3        0.01       -0.42      6.10 o 
   5  11   3       17.92       25.82      6.50 o 
  -4  12   3       37.13       28.56      6.73 o 
  -3  12   3       62.93       66.94      7.79 o 
  -2  12   3       55.07       48.65      5.47 o 
  -1  12   3       57.93       50.67      5.03 o 
   0  12   3       37.60       46.29      4.69 o 
   1  12   3       10.87       10.45      4.41 o 
   2  12   3       43.96       26.33      5.94 o 
   3  12   3        9.43        9.76      5.51 o 
   4  12   3        4.02        7.79      6.03 o 
  -2  13   3       50.23       52.87      7.85 o 
  -1  13   3        6.76        8.32      4.92 o 
   0  13   3        4.85        4.26      4.78 o 
   1  13   3        3.95        9.16      5.97 o 
   2  13   3        0.03        4.59      6.15 o 
   3  13   3       13.13       23.91      6.94 o 
   0 -11   4       16.17       24.97      6.44 o 
   1 -11   4        1.63        6.66      5.91 o 
   2 -11   4        1.10        2.44      5.64 o 
  -2 -10   4        8.25       15.65      4.66 o 
  -1 -10   4      123.89      114.06      7.92 o 
   0 -10   4       45.42       63.26      8.26 o 
   1 -10   4       22.39       29.34      6.26 o 
   2 -10   4       51.63       45.65      7.13 o 
   3 -10   4       44.33       51.55      7.18 o 
   4 -10   4       10.92       19.35      5.10 o 
  -3  -9   4        4.25        5.03      4.57 o 
  -2  -9   4      108.23      106.56      7.52 o 
  -1  -9   4      265.02      248.24     12.11 o 
   0  -9   4       92.07       88.83     14.28 o 
   1  -9   4        9.82        5.36      5.06 o 
   2  -9   4      114.47      109.32      9.23 o 
   3  -9   4        8.62       12.68      4.12 o 
   4  -9   4       68.72       71.22      6.92 o 
   5  -9   4       84.57       82.79      7.22 o 
  -4  -8   4        1.48        6.53      4.45 o 
  -3  -8   4       17.65       23.31      6.43 o 
  -2  -8   4       28.18       32.58      4.80 o 
  -1  -8   4       26.25       36.22      4.68 o 
   0  -8   4      155.12      234.59     13.90 o 
   1  -8   4        0.58       -1.89      3.25 o 
   2  -8   4        1.99        4.16      3.66 o 
   3  -8   4        5.64        6.50      3.84 o 
   4  -8   4       26.65       30.57      4.82 o 
   5  -8   4       46.61       50.75      6.01 o 
   6  -8   4       16.51       27.55      5.81 o 
  -5  -7   4        0.32        4.32     10.47 o 
  -4  -7   4        7.79       11.42      5.37 o 
  -3  -7   4       88.46      110.51      9.11 o 
  -2  -7   4       59.72       57.74      5.80 o 
  -1  -7   4       83.75       79.71     13.01 o 
   0  -7   4     1036.68     1153.92    111.76 o 
   1  -7   4      245.60      217.96      8.46 o 
   2  -7   4      233.30      219.34     10.19 o 
   3  -7   4       43.57       43.68      4.65 o 
   4  -7   4       17.74       30.20      9.46 o 
   5  -7   4        0.07        2.33      4.43 o 
   6  -7   4       12.69        4.13      5.24 o 
  -5  -6   4        8.99       13.84      4.55 o 
  -4  -6   4        0.03       17.63      6.49 o 
  -3  -6   4       59.03       63.32      8.68 o 
  -2  -6   4      107.18      103.36      6.73 o 
  -1  -6   4       19.72       29.42      5.17 o 
   0  -6   4      149.32      199.13     16.69 o 
   1  -6   4      558.00      493.97     16.06 o 
   2  -6   4     1351.93     1285.19     44.96 o 
   3  -6   4      233.77      194.77     13.37 o 
   4  -6   4       16.82       18.41      4.20 o 
   5  -6   4        0.02       -0.20      4.19 o 
   6  -6   4        0.02        0.11      4.86 o 
   7  -6   4        0.29        6.57      5.38 o 
  -6  -5   4       32.81       35.43     12.67 o 
  -5  -5   4       44.36       39.98      5.27 o 
  -4  -5   4       23.16       19.37      4.51 o 
  -3  -5   4       71.50       71.61      5.62 o 
  -2  -5   4      198.49      157.86      8.20 o 
  -1  -5   4      472.34      399.06     15.78 o 
   0  -5   4     2770.75     4128.17    119.31 o 
   1  -5   4       95.80       87.40      5.24 o 
   2  -5   4       90.02       83.40      9.05 o 
   3  -5   4       60.12       55.47      4.69 o 
   4  -5   4       11.40       13.65      3.76 o 
   5  -5   4      134.35      108.59      7.34 o 
   6  -5   4        5.66        4.80      7.09 o 
   7  -5   4        2.18        0.47      4.76 o 
  -6  -4   4        0.82        0.17      4.63 o 
  -5  -4   4       18.63       19.58      4.32 o 
  -4  -4   4      113.68       87.34      8.18 o 
  -3  -4   4      512.10      471.28     18.49 o 
  -2  -4   4      362.06      318.91     13.07 o 
  -1  -4   4      153.20      168.01      7.83 o 
   0  -4   4      904.96     1275.64     37.88 o 
   1  -4   4      179.84      204.14     31.15 o 
   2  -4   4       93.28       97.85      4.38 o 
   3  -4   4      358.85      288.26     12.16 o 
   4  -4   4        1.93       -2.81      2.83 o 
   5  -4   4       21.52       28.19      4.37 o 
   6  -4   4       42.47       45.42      5.37 o 
   7  -4   4        1.05        1.70      4.49 o 
   8  -4   4        0.32        7.09      9.19 o 
  -7  -3   4        9.85       11.15      6.63 o 
  -6  -3   4        0.46        4.10      4.60 o 
  -5  -3   4        2.34       10.79      4.17 o 
  -4  -3   4        0.30        9.19      3.66 o 
  -3  -3   4       10.67       -5.81      5.81 o 
  -2  -3   4       39.73       29.57      3.25 o 
  -1  -3   4      359.12      456.51     40.14 o 
   0  -3   4       96.78      134.73      5.06 o 
   1  -3   4      373.12      452.25     17.02 o 
   2  -3   4      625.56      536.46     27.48 o 
   3  -3   4      276.10      287.21     12.20 o 
   4  -3   4        0.44        3.71      7.92 o 
   5  -3   4      269.80      243.31     11.24 o 
   6  -3   4       49.49       53.18      5.24 o 
   7  -3   4        0.06        7.94      4.11 o 
   8  -3   4        2.54        6.15      5.33 o 
  -7  -2   4        1.47       -3.37      6.17 o 
  -6  -2   4        5.60        7.40      4.44 o 
  -5  -2   4       32.80       40.99      4.80 o 
  -4  -2   4        9.11       18.39      3.60 o 
  -3  -2   4      563.56      582.86     21.70 o 
  -2  -2   4     1995.37     1831.74     62.44 o 
  -1  -2   4     2264.66     2370.60     79.97 o 
   0  -2   4      241.20      299.98      9.64 o 
   1  -2   4     1807.95     1935.79     64.58 o 
   2  -2   4      260.63      250.66     10.03 o 
   3  -2   4       97.47       95.24      6.65 o 
   4  -2   4       79.01       66.30      4.65 o 
   5  -2   4        3.24       15.95      3.87 o 
   6  -2   4        8.70       12.50      3.99 o 
   7  -2   4       12.15       11.48      4.36 o 
   8  -2   4        6.76        8.36      7.06 o 
  -7  -1   4        0.10        4.29     10.63 o 
  -6  -1   4      118.95      118.14      7.82 o 
  -5  -1   4      112.16      113.55      7.00 o 
  -4  -1   4       55.24       57.28      4.49 o 
  -3  -1   4      396.97      361.28     13.62 o 
  -2  -1   4      830.16      837.58     25.22 o 
  -1  -1   4     3001.24     3232.33    111.87 o 
   0  -1   4     2487.01     3867.54    111.57 o 
   1  -1   4      538.46      483.11     14.87 o 
   2  -1   4       53.27       48.46      4.59 o 
   3  -1   4      328.43      295.49     11.70 o 
   4  -1   4      247.66      239.83     10.38 o 
   5  -1   4       14.09        9.14      3.45 o 
   6  -1   4        3.24        1.05      3.41 o 
   7  -1   4        4.01        7.19      4.09 o 
   8  -1   4        0.06        3.21      4.70 o 
  -7   0   4       15.23       29.80     11.72 o 
  -6   0   4       20.14       34.62      6.57 o 
  -5   0   4        0.11        1.01      2.64 o 
  -4   0   4       13.22       10.61      3.15 o 
  -3   0   4      378.81      421.22     13.65 o 
  -2   0   4      564.56      488.87     15.21 o 
  -1   0   4        7.79        5.76      1.52 o 
   0   0   4     2234.99     3287.96    168.60 o 
   1   0   4      272.96      244.02      7.83 o 
   2   0   4      161.38      174.82      5.99 o 
   3   0   4       20.32       24.42      2.07 o 
   4   0   4      860.40      809.46     24.84 o 
   5   0   4      290.79      257.79      9.54 o 
   6   0   4      183.89      202.03     10.17 o 
   7   0   4       16.00       17.22      4.32 o 
   8   0   4        0.14        6.10      4.45 o 
  -7   1   4       52.31       56.04     11.54 o 
  -6   1   4       59.26       67.35      5.48 o 
  -5   1   4        2.13        4.89      2.44 o 
  -4   1   4        6.74        8.51      2.30 o 
  -3   1   4       23.00       26.03      3.11 o 
  -2   1   4        0.07        2.09      2.26 o 
  -1   1   4        9.71       10.62      1.81 o 
   0   1   4       84.04      128.49      5.15 o 
   1   1   4        1.90        3.35      1.04 o 
   2   1   4     1423.96     1459.27     42.65 o 
   3   1   4        5.58        3.24      1.68 o 
   4   1   4     1142.16     1012.83     30.78 o 
   5   1   4       29.88       40.71      4.24 o 
   6   1   4      158.12      115.43      7.23 o 
   7   1   4        0.32        0.80      3.73 o 
   8   1   4        1.78        8.85      4.43 o 
  -7   2   4       14.19       16.68      4.44 o 
  -6   2   4       11.48       13.89      4.01 o 
  -5   2   4       21.30       15.88      3.40 o 
  -4   2   4       33.08       39.23      7.38 o 
  -3   2   4      100.48       69.15      3.47 o 
  -2   2   4      899.01      884.60     26.49 o 
  -1   2   4      918.26      868.89     25.73 o 
   0   2   4     1065.11     1598.78     46.53 o 
   1   2   4      822.23      902.14     26.51 o 
   2   2   4        0.58        2.25      1.50 o 
   3   2   4       45.01       57.37      5.40 o 
   4   2   4     1889.59     1758.94     52.04 o 
   5   2   4        0.63        4.92      4.35 o 
   6   2   4       21.29       13.64      3.70 o 
   7   2   4        3.00       12.84      4.96 o 
   8   2   4        8.22       15.20      9.15 o 
  -7   3   4        0.92        1.29      4.18 o 
  -6   3   4       12.00       11.37      3.89 o 
  -5   3   4       99.25      106.76      6.46 o 
  -4   3   4       25.10       27.86      3.48 o 
  -3   3   4      227.95      225.48      9.47 o 
  -2   3   4     3077.96     3141.69    103.55 o 
  -1   3   4       37.24       29.00      3.07 o 
   0   3   4      271.53      302.74      9.49 o 
   1   3   4       37.65       47.92      2.30 o 
   2   3   4      260.86      264.90     10.43 o 
   3   3   4      354.37      342.60     16.10 o 
   4   3   4     1256.53     1131.06     34.10 o 
   5   3   4       28.75       46.19      3.83 o 
   6   3   4        0.50        3.82      3.32 o 
   7   3   4        0.33        3.37      4.10 o 
   8   3   4        0.07       -4.22      8.14 o 
  -7   4   4       11.46       18.03      5.23 o 
  -6   4   4        1.83        2.58      3.72 o 
  -5   4   4        0.32        3.72      3.29 o 
  -4   4   4      496.48      451.01     17.38 o 
  -3   4   4      319.74      371.16     25.78 o 
  -2   4   4      110.63      126.77      8.55 o 
  -1   4   4      372.01      345.28     12.61 o 
   0   4   4     1465.06     2312.29     67.09 o 
   1   4   4     4216.43     4043.16    137.26 o 
   2   4   4     2903.67     2945.09    100.65 o 
   3   4   4       58.88       65.61      4.32 o 
   4   4   4       41.23       50.75      3.27 o 
   5   4   4       10.84       14.85      2.89 o 
   6   4   4        4.37        0.12      3.81 o 
   7   4   4        5.71       19.24      5.50 o 
   8   4   4        3.12       18.67      5.13 o 
  -7   5   4        1.97        5.35      5.27 o 
  -6   5   4        0.14        7.59      5.32 o 
  -5   5   4        5.59       13.08      3.72 o 
  -4   5   4       38.81       33.30      3.82 o 
  -3   5   4        0.85        4.33      4.33 o 
  -2   5   4     1156.25     1095.20     37.43 o 
  -1   5   4      198.08      158.36      8.45 o 
   0   5   4       53.68       67.48      3.16 o 
   1   5   4      649.37      734.84     22.13 o 
   2   5   4      258.28      213.92      8.95 o 
   3   5   4       32.73       22.69      3.62 o 
   4   5   4      406.57      363.11     14.95 o 
   5   5   4        0.25        8.85      3.38 o 
   6   5   4       70.37       74.05      6.23 o 
   7   5   4       12.99       18.43      4.78 o 
   8   5   4        0.06        6.53      4.92 o 
  -7   6   4        7.48        9.29      5.61 o 
  -6   6   4        1.96       -0.38      4.25 o 
  -5   6   4       50.35       51.22      5.06 o 
  -4   6   4        0.49        3.07      3.92 o 
  -3   6   4       50.36       46.27      6.88 o 
  -2   6   4        0.03        2.49      2.39 o 
  -1   6   4       34.72       42.11      3.54 o 
   0   6   4        2.27        9.77      1.90 o 
   1   6   4       42.59       38.18      3.56 o 
   2   6   4       87.49       67.31      6.00 o 
   3   6   4      944.77      981.43     35.49 o 
   4   6   4       69.59       61.26      5.18 o 
   5   6   4       10.89        7.26      4.79 o 
   6   6   4        5.98        6.09      5.48 o 
   7   6   4        0.44        2.23      5.86 o 
   8   6   4        0.51        5.94      6.04 o 
  -6   7   4       35.58       36.07      6.76 o 
  -5   7   4        1.34        5.98      3.81 o 
  -4   7   4        0.26        1.34      4.89 o 
  -3   7   4       83.19       93.09      8.26 o 
  -2   7   4       55.36       59.15      3.53 o 
  -1   7   4      477.58      477.88     17.75 o 
   0   7   4      152.03      176.77      6.71 o 
   1   7   4        3.35       -2.43      2.74 o 
   2   7   4       31.48       25.73      2.99 o 
   3   7   4      296.57      345.02     40.11 o 
   4   7   4       35.59       45.59      6.46 o 
   5   7   4       24.92       19.18      6.76 o 
   6   7   4        0.83        7.73      5.17 o 
   7   7   4        0.00        4.72      4.62 o 
  -6   8   4        4.64        8.77      5.79 o 
  -5   8   4       65.57       59.57      5.79 o 
  -4   8   4      839.12      807.92     36.22 o 
  -3   8   4      832.98      758.60     27.59 o 
  -2   8   4       61.80       58.83      3.81 o 
  -1   8   4      126.82       97.61      4.78 o 
   0   8   4       67.57       70.53      4.02 o 
   1   8   4      457.97      441.23     14.41 o 
   2   8   4      324.55      283.99      9.88 o 
   3   8   4       36.76       49.64      7.98 o 
   4   8   4       86.72       80.97      7.43 o 
   5   8   4       24.65       29.12      4.44 o 
   6   8   4        0.26       -1.72      4.56 o 
   7   8   4        0.75       -5.20      5.20 o 
  -6   9   4        7.37       12.65      6.39 o 
  -5   9   4        7.70        7.96      5.10 o 
  -4   9   4        2.03        0.62      3.66 o 
  -3   9   4      139.21      144.61      7.88 o 
  -2   9   4       92.88       85.40      5.70 o 
  -1   9   4      243.95      258.50     11.82 o 
   0   9   4       60.42       68.34      4.17 o 
   1   9   4        0.59        7.52      2.40 o 
   2   9   4       74.66       66.07      4.83 o 
   3   9   4       19.53       21.43      4.45 o 
   4   9   4        0.94        0.84      5.00 o 
   5   9   4        1.17        0.78      5.24 o 
   6   9   4        3.42        0.47      5.20 o 
  -5  10   4       56.34       54.09      9.54 o 
  -4  10   4        0.38       -5.41      5.41 o 
  -3  10   4       36.33       45.49      9.08 o 
  -2  10   4      241.85      226.38     12.77 o 
  -1  10   4        4.54        4.88      3.25 o 
   0  10   4        1.06        8.28      3.02 o 
   1  10   4       19.18       17.99      3.00 o 
   2  10   4        9.80        4.11      3.24 o 
   3  10   4        0.90        2.48      3.67 o 
   4  10   4       24.44       20.12      4.51 o 
   5  10   4       24.38       29.24      6.65 o 
   6  10   4        0.02        6.54      5.89 o 
  -5  11   4        2.90       10.69      6.06 o 
  -4  11   4       32.65       33.44      6.32 o 
  -3  11   4       32.93       30.58      4.62 o 
  -2  11   4      223.91      218.57     10.62 o 
  -1  11   4      546.69      507.94     17.40 o 
   0  11   4       41.96       59.93      4.76 o 
   1  11   4        0.18       -0.48      4.96 o 
   2  11   4        1.81        1.65      3.65 o 
   3  11   4       10.27       18.61      9.32 o 
   4  11   4        1.66       -1.28      4.99 o 
   5  11   4        3.65        4.94      5.63 o 
  -4  12   4       25.73       31.99      8.65 o 
  -3  12   4       83.12       68.79      7.96 o 
  -2  12   4       12.90       12.32      4.36 o 
  -1  12   4       20.50       31.96      5.11 o 
   0  12   4       74.81      109.79      7.54 o 
   1  12   4        0.30        4.39      4.43 o 
   2  12   4       17.91       18.33      5.70 o 
   3  12   4       12.58       25.99      6.25 o 
   4  12   4        2.68        4.31      5.63 o 
  -3  13   4       18.21       18.14      7.77 o 
  -2  13   4       16.55       17.76      5.22 o 
  -1  13   4        4.86       15.55      5.22 o 
   0  13   4       14.78       27.27      5.48 o 
   1  13   4        0.96       -1.05      4.50 o 
   2  13   4       68.02       58.45      8.65 o 
   3  13   4       26.42       26.89      6.96 o 
   0  14   4       93.88      123.66     10.97 o 
   1  14   4        8.88       14.24      6.34 o 
  -1 -10   5       23.64       25.30      5.08 o 
   0 -10   5       62.69       80.88      8.85 o 
   1 -10   5       12.17       15.92      6.08 o 
   2 -10   5        6.62       12.04      6.23 o 
   3 -10   5       35.95       46.79     11.58 o 
  -3  -9   5        4.30       14.31      5.15 o 
  -2  -9   5       45.41       43.17      5.59 o 
  -1  -9   5      113.70      101.61     12.52 o 
   0  -9   5       60.39       75.63      8.33 o 
   1  -9   5        0.07       19.09      5.70 o 
   2  -9   5        4.54        2.43      5.12 o 
   3  -9   5       10.91        4.02      5.30 o 
   4  -9   5       46.31       46.12      5.86 o 
  -4  -8   5       63.76       67.33      7.00 o 
  -3  -8   5       64.25       69.10      6.71 o 
  -2  -8   5        1.01       -3.86      4.00 o 
  -1  -8   5        3.08        8.51      4.02 o 
   0  -8   5      167.98      206.84     13.02 o 
   1  -8   5       81.53       74.12      7.62 o 
   2  -8   5       50.39       41.60      8.55 o 
   3  -8   5       11.21        7.05      3.88 o 
   4  -8   5      118.63      121.31      7.98 o 
   5  -8   5      100.49       90.85      7.38 o 
  -4  -7   5       16.98       18.79      6.97 o 
  -3  -7   5      201.40      188.57     10.34 o 
  -2  -7   5       86.27       67.87      7.86 o 
  -1  -7   5      101.11       90.50      6.49 o 
   0  -7   5      337.24      467.19     23.15 o 
   1  -7   5      244.04      239.76     11.11 o 
   2  -7   5      611.98      581.70     22.31 o 
   3  -7   5      209.20      171.93      9.00 o 
   4  -7   5       11.56        7.94      4.20 o 
   5  -7   5       23.91       24.42      5.13 o 
   6  -7   5        5.08       10.32      5.32 o 
  -5  -6   5        0.35       -4.52      4.52 o 
  -4  -6   5        1.76        6.57      4.24 o 
  -3  -6   5       20.70       33.18      7.61 o 
  -2  -6   5      187.83      153.31      8.70 o 
  -1  -6   5      948.48      911.15     33.32 o 
   0  -6   5      295.76      214.14     40.03 o 
   1  -6   5        6.88       11.10      2.77 o 
   2  -6   5       35.88       39.92      5.15 o 
   3  -6   5        9.31        5.95      3.87 o 
   4  -6   5      240.38      252.29     12.23 o 
   5  -6   5       41.64       38.16      6.62 o 
   6  -6   5        8.63       10.47      7.37 o 
   7  -6   5       14.29       21.40      6.12 o 
  -5  -5   5       42.25       39.35      5.47 o 
  -4  -5   5        1.91        6.22      3.99 o 
  -3  -5   5        1.23       -7.87      7.87 o 
  -2  -5   5       17.55       12.80      7.04 o 
  -1  -5   5       17.78       16.22      4.36 o 
   0  -5   5       21.48       30.94      3.81 o 
   1  -5   5       54.24       40.85      9.56 o 
   2  -5   5      147.00      133.47      8.20 o 
   3  -5   5       32.15       25.81      3.76 o 
   4  -5   5       92.76       80.28      8.63 o 
   5  -5   5       79.87       81.14      6.65 o 
   6  -5   5        0.35       -0.04      4.28 o 
   7  -5   5        0.51       -2.19     10.69 o 
  -6  -4   5        3.21        3.19      4.97 o 
  -5  -4   5        8.12       11.64      7.33 o 
  -4  -4   5       80.23       79.42      6.16 o 
  -3  -4   5      528.74      451.21     24.76 o 
  -2  -4   5       29.16       26.70      3.90 o 
  -1  -4   5      769.85      756.20     27.43 o 
   0  -4   5     1207.42     1659.68     49.05 o 
   1  -4   5        1.22        4.58      2.15 o 
   2  -4   5      178.25      163.61      6.49 o 
   3  -4   5        0.84       -3.02      3.02 o 
   4  -4   5       57.93       46.21      4.84 o 
   5  -4   5       88.16       91.51      8.97 o 
   6  -4   5       10.89       11.42      5.17 o 
   7  -4   5        0.00       -2.11      4.57 o 
  -6  -3   5       13.40       24.26      5.44 o 
  -5  -3   5       35.51       45.97      7.17 o 
  -4  -3   5      124.64      115.74      7.23 o 
  -3  -3   5     1046.48      894.96     32.53 o 
  -2  -3   5      113.49      115.70      6.48 o 
  -1  -3   5     2099.06     2187.58     74.23 o 
   0  -3   5        1.00        7.28      2.95 o 
   1  -3   5     1141.35     1197.93     37.06 o 
   2  -3   5     1220.48     1098.95     42.28 o 
   3  -3   5      156.69      123.01      6.69 o 
   4  -3   5       24.74       24.92      3.70 o 
   5  -3   5      120.72      108.46      6.98 o 
   6  -3   5        4.57        2.06      3.74 o 
   7  -3   5        7.40       10.94      4.29 o 
   8  -3   5        0.15        9.66      4.79 o 
  -6  -2   5       57.48       77.34      8.62 o 
  -5  -2   5       39.99       50.64      7.54 o 
  -4  -2   5        5.40        2.84      3.50 o 
  -3  -2   5        5.66       12.03      7.58 o 
  -2  -2   5      281.10      292.73     11.93 o 
  -1  -2   5      793.43      766.07     67.96 o 
   0  -2   5      699.04     1178.06     34.99 o 
   1  -2   5      352.51      395.18     14.95 o 
   2  -2   5        3.61        3.94      3.06 o 
   3  -2   5       61.34       71.34      8.98 o 
   4  -2   5       10.60        9.46      3.04 o 
   5  -2   5        7.34        5.21      3.28 o 
   6  -2   5        0.11       -3.39      3.53 o 
   7  -2   5       44.68       51.04      5.65 o 
   8  -2   5        6.40       11.99      5.05 o 
  -7  -1   5        3.24        9.25      6.80 o 
  -6  -1   5       58.04       57.48      7.85 o 
  -5  -1   5      113.38      120.22      7.69 o 
  -4  -1   5      223.16      209.41     22.08 o 
  -3  -1   5       82.30       70.84      4.20 o 
  -2  -1   5       39.41       29.74      7.88 o 
  -1  -1   5      419.29      438.37     16.20 o 
   0  -1   5      124.33      224.30      7.64 o 
   1  -1   5        0.81       -1.94      1.94 o 
   2  -1   5        0.00        1.77      1.67 o 
   3  -1   5        1.62        5.75      6.08 o 
   4  -1   5        8.68        5.53      2.69 o 
   5  -1   5       81.68       84.01      5.70 o 
   6  -1   5        9.28        8.89      3.78 o 
   7  -1   5        0.55        4.50      4.10 o 
   8  -1   5        2.06        2.62      4.77 o 
  -7   0   5        1.03       11.35      6.43 o 
  -6   0   5       14.39       16.80      6.12 o 
  -5   0   5       56.50       66.48      5.66 o 
  -4   0   5       16.48       21.80      3.77 o 
  -3   0   5      155.16      140.08      8.03 o 
  -2   0   5      186.47      178.68      6.48 o 
  -1   0   5     1904.60     2035.76     67.34 o 
   0   0   5      408.00      538.70     16.39 o 
   1   0   5       30.51       32.76      2.31 o 
   2   0   5        6.29        5.15      1.49 o 
   3   0   5        8.84        2.62      2.97 o 
   4   0   5       34.29       30.07      3.97 o 
   5   0   5       43.59       36.62      4.22 o 
   6   0   5       24.32       27.80      4.38 o 
   7   0   5        0.37        6.85      4.08 o 
   8   0   5        0.25        5.87      4.62 o 
  -7   1   5        0.50        1.49      6.89 o 
  -6   1   5      154.81      178.80     12.69 o 
  -5   1   5        8.14       17.21      3.44 o 
  -4   1   5       34.55       29.30      5.00 o 
  -3   1   5      896.70      850.70     26.12 o 
  -2   1   5     1154.44      996.09     29.79 o 
  -1   1   5      115.34      109.27      4.23 o 
   0   1   5      297.67      492.93     17.10 o 
   1   1   5      347.98      373.98     11.66 o 
   2   1   5      399.23      442.53     16.22 o 
   3   1   5      485.02      551.18     26.66 o 
   4   1   5      161.27      130.39      5.53 o 
   5   1   5       37.78       33.96      3.15 o 
   6   1   5      137.87      141.37      8.03 o 
   7   1   5       11.00       15.09      8.37 o 
   8   1   5        0.06        6.30      5.89 o 
  -7   2   5       18.23       24.44     10.92 o 
  -6   2   5        2.60        1.31      3.77 o 
  -5   2   5        0.41        4.84      2.98 o 
  -4   2   5        7.62       13.35      2.43 o 
  -3   2   5       31.44       38.63      3.02 o 
  -2   2   5        0.30        6.21      2.41 o 
  -1   2   5     1301.25     1521.08     44.48 o 
   0   2   5      167.70      302.26      9.62 o 
   1   2   5      295.98      208.86      7.24 o 
   2   2   5       79.37       64.28      2.98 o 
   3   2   5     2303.36     2365.66     69.01 o 
   4   2   5     1683.13     1760.35     52.21 o 
   5   2   5        7.42       13.74      2.84 o 
   6   2   5       78.86       84.14      5.21 o 
   7   2   5        0.03       10.29      4.29 o 
   8   2   5        2.43       -2.81      5.81 o 
  -7   3   5        0.57        0.83      4.15 o 
  -6   3   5        0.26        3.38      3.69 o 
  -5   3   5        3.70       10.31      3.26 o 
  -4   3   5       12.10       11.54      2.85 o 
  -3   3   5       91.10      113.24      7.18 o 
  -2   3   5       74.22       81.78      4.50 o 
  -1   3   5      740.94      841.70     28.80 o 
   0   3   5      336.69      381.25     13.97 o 
   1   3   5     2808.22     3047.92    110.28 o 
   2   3   5      293.77      278.70      9.06 o 
   3   3   5     1244.93     1240.55     36.87 o 
   4   3   5       63.82       72.08      3.96 o 
   5   3   5      258.44      228.08      8.78 o 
   6   3   5      715.11      724.58     23.48 o 
   7   3   5        1.85        5.57      4.22 o 
   8   3   5        0.14        5.53      6.30 o 
  -7   4   5       15.87       19.87      4.84 o 
  -6   4   5        0.09        6.15      4.48 o 
  -5   4   5       60.78       66.10      5.33 o 
  -4   4   5      133.04      129.58      7.03 o 
  -3   4   5      161.20      183.01      8.37 o 
  -2   4   5       56.80       56.08      4.02 o 
  -1   4   5     2299.78     2599.09     85.83 o 
   0   4   5      602.32      753.48     25.74 o 
   1   4   5        0.70        0.49      1.41 o 
   2   4   5      100.53       99.81      5.16 o 
   3   4   5       11.23       16.94      3.37 o 
   4   4   5       57.88       45.40      4.27 o 
   5   4   5      198.92      190.33      7.67 o 
   6   4   5       51.01       60.09      5.79 o 
   7   4   5        4.08        4.27      4.34 o 
   8   4   5        6.59       25.88      9.97 o 
  -7   5   5        2.48        4.45      4.87 o 
  -6   5   5       17.38       23.61      6.59 o 
  -5   5   5       25.50       35.90      4.59 o 
  -4   5   5       58.88       72.16      9.28 o 
  -3   5   5      281.67      254.87     10.83 o 
  -2   5   5     3120.55     3001.22     99.39 o 
  -1   5   5     3256.71     3335.28    109.66 o 
   0   5   5      105.48      126.89      4.89 o 
   1   5   5      615.86      525.48     16.28 o 
   2   5   5      107.40      103.07      5.32 o 
   3   5   5      352.98      325.84     15.79 o 
   4   5   5       16.25       24.57      3.63 o 
   5   5   5       23.98       31.75      4.70 o 
   6   5   5        0.81       -0.41      3.68 o 
   7   5   5        1.43        3.07      4.41 o 
   8   5   5        0.06        9.33      4.88 o 
  -6   6   5        0.87        5.88      5.48 o 
  -5   6   5       35.91       36.35      4.92 o 
  -4   6   5      246.16      239.90     10.90 o 
  -3   6   5      116.34      118.42     11.80 o 
  -2   6   5     2325.96     2268.23     75.66 o 
  -1   6   5      544.41      439.27     16.17 o 
   0   6   5      775.92     1095.12     32.66 o 
   1   6   5      335.88      309.71     10.18 o 
   2   6   5      179.61      155.15      7.31 o 
   3   6   5      763.85      796.52     83.15 o 
   4   6   5      197.02      173.94      8.76 o 
   5   6   5        1.20        6.08      3.51 o 
   6   6   5       18.85       21.79      4.33 o 
   7   6   5        4.44       13.86      5.33 o 
   8   6   5        0.32       -1.55      5.91 o 
  -6   7   5        8.44        4.02      4.69 o 
  -5   7   5       40.25       41.63      5.09 o 
  -4   7   5      213.80      218.29     10.35 o 
  -3   7   5        3.61       12.63     14.22 o 
  -2   7   5        2.00        6.92      3.84 o 
  -1   7   5       60.29       62.91      8.94 o 
   0   7   5     1282.53     1989.36     58.36 o 
   1   7   5     1486.46     1365.74     40.55 o 
   2   7   5       86.04       60.11      4.33 o 
   3   7   5       25.34       20.88      3.27 o 
   4   7   5        1.73        4.37      5.16 o 
   5   7   5       91.44       96.89      6.83 o 
   6   7   5        3.79        4.66      4.10 o 
   7   7   5        0.46       -0.98      4.80 o 
  -6   8   5        8.03       10.22      7.46 o 
  -5   8   5       22.54       32.21      4.85 o 
  -4   8   5      251.50      254.91     11.79 o 
  -3   8   5       53.47       38.49      4.85 o 
  -2   8   5      484.00      452.92     17.41 o 
  -1   8   5        4.38       11.37      2.98 o 
   0   8   5       62.39       60.32      3.67 o 
   1   8   5       59.89       69.34      4.52 o 
   2   8   5       28.27       22.30      3.29 o 
   3   8   5        2.11        2.10      4.20 o 
   4   8   5        0.52        0.22      3.94 o 
   5   8   5       14.28       20.90      5.26 o 
   6   8   5        2.74        7.61      4.37 o 
   7   8   5        0.66       -3.59      5.44 o 
  -6   9   5       24.04       26.44      6.64 o 
  -5   9   5        1.64        5.76      5.71 o 
  -4   9   5        3.33        0.52      5.05 o 
  -3   9   5      128.08      123.57      7.33 o 
  -2   9   5     1438.94     1365.06     47.15 o 
  -1   9   5      209.33      172.17      7.29 o 
   0   9   5       84.28       94.94      4.94 o 
   1   9   5      245.63      246.94     14.62 o 
   2   9   5      158.65      143.93      7.67 o 
   3   9   5       14.13       12.57      5.19 o 
   4   9   5        2.08       -0.15      5.66 o 
   5   9   5       19.94       22.11      4.79 o 
   6   9   5        5.70       13.52      5.59 o 
   7   9   5        2.30       -0.88      6.07 o 
  -5  10   5        8.41        4.41      6.86 o 
  -4  10   5       58.25       61.45      6.62 o 
  -3  10   5        0.80        0.40      3.50 o 
  -2  10   5        1.76        0.77      3.48 o 
  -1  10   5       14.44       36.12      4.34 o 
   0  10   5        6.84        4.10      2.94 o 
   1  10   5        1.12       -0.03      3.20 o 
   2  10   5       20.62       24.29      5.20 o 
   3  10   5        0.72        3.13      4.91 o 
   4  10   5       12.23       10.01      4.15 o 
   5  10   5        0.75        1.95      4.10 o 
   6  10   5        1.06        1.29      5.97 o 
  -4  11   5       72.43       68.79      7.93 o 
  -3  11   5        6.63       10.54      4.11 o 
  -2  11   5        6.72        3.96      5.77 o 
  -1  11   5       21.58       22.98      4.72 o 
   0  11   5        0.98       -1.09      3.43 o 
   1  11   5        0.84        4.57      7.79 o 
   2  11   5       16.95       18.65      4.03 o 
   3  11   5        3.00       11.59      7.25 o 
   4  11   5       51.18       34.93     11.56 o 
   5  11   5       20.70       18.25      6.35 o 
  -4  12   5        2.93        8.21      6.08 o 
  -3  12   5       10.27       20.55      6.40 o 
  -2  12   5        5.87       13.98      4.57 o 
   0  12   5       12.11       22.88      6.04 o 
   1  12   5       17.21       17.47      5.93 o 
   2  12   5      180.55      154.94      9.14 o 
   3  12   5       59.12       53.19      5.76 o 
   4  12   5        0.27        4.12      5.71 o 
   5  12   5        0.80        4.53      6.20 o 
  -3  13   5       24.03       24.88      6.78 o 
  -2  13   5       17.98       23.43      5.25 o 
  -1  13   5        3.12        2.98      5.85 o 
   0  13   5       11.36        9.35      5.81 o 
   1  13   5       40.79       45.66      5.91 o 
   2  13   5       65.62       68.79      6.70 o 
   3  13   5       24.92       27.47      7.11 o 
   4  13   5        8.73        6.78      6.52 o 
  -1  14   5       98.51       95.51      9.66 o 
   0  14   5      100.82      136.73     11.38 o 
   1  14   5        3.53       10.65      5.34 o 
   2  14   5        2.95        9.81     10.78 o 
   1 -10   6       32.55       33.45      7.15 o 
  -2  -9   6        3.60        0.83      4.42 o 
  -1  -9   6       17.89       15.58      4.83 o 
   0  -9   6       85.11      109.27     10.00 o 
   1  -9   6      177.53      162.35     12.05 o 
   2  -9   6       82.53       61.65      7.85 o 
   3  -9   6        3.02        7.85      5.78 o 
   4  -9   6       40.64       45.86     11.60 o 
  -3  -8   6       39.23       60.06     11.20 o 
  -2  -8   6       61.45       63.52      6.25 o 
  -1  -8   6        0.46       13.57      4.72 o 
   0  -8   6      140.45      207.80     13.46 o 
   1  -8   6      113.25      103.53     10.08 o 
   2  -8   6        7.56        9.66      5.44 o 
   3  -8   6        6.51        7.83      5.11 o 
   4  -8   6       32.05       47.10     10.56 o 
   5  -8   6        7.36       19.65      5.38 o 
  -4  -7   6        1.70       15.39      5.10 o 
  -3  -7   6        0.31        6.57      4.46 o 
  -2  -7   6        9.82       14.25      4.79 o 
  -1  -7   6        2.38        8.94      5.02 o 
   0  -7   6        8.73       10.55      3.48 o 
   1  -7   6        4.99        5.93      7.07 o 
   2  -7   6       10.55        8.30      5.19 o 
   3  -7   6        8.46        6.09      3.71 o 
   4  -7   6       11.88       12.98      4.37 o 
   5  -7   6        3.18       -0.08      4.54 o 
   6  -7   6        0.77       12.37      5.42 o 
  -4  -6   6        3.63        6.00      6.39 o 
  -3  -6   6        0.96        8.70      5.69 o 
  -2  -6   6      253.84      229.62     11.41 o 
  -1  -6   6      825.67      697.95     26.52 o 
   0  -6   6      150.79      178.06     12.53 o 
   1  -6   6      261.72      278.12     15.13 o 
   2  -6   6     1457.80     1286.55     45.52 o 
   3  -6   6      103.01      131.12     10.06 o 
   4  -6   6        0.70       -3.79      5.08 o 
   5  -6   6        2.70        6.04      5.60 o 
   6  -6   6       17.76       22.55      5.77 o 
  -5  -5   6        0.02        4.86      4.87 o 
  -4  -5   6       51.75       52.75      5.67 o 
  -3  -5   6      158.03      148.22      8.67 o 
  -2  -5   6        0.22        6.26      3.76 o 
  -1  -5   6       57.15       58.28      5.22 o 
   0  -5   6       39.14       57.27      4.81 o 
   1  -5   6      447.70      362.71     29.82 o 
   2  -5   6        1.13        6.25      2.85 o 
   3  -5   6      191.90      198.08      9.85 o 
   4  -5   6      806.50      708.31     38.93 o 
   5  -5   6       90.21       74.25     10.94 o 
   6  -5   6        4.50        4.67      4.61 o 
   7  -5   6        1.01       11.56      5.34 o 
  -5  -4   6       43.09       40.16      5.53 o 
  -4  -4   6       58.96       50.01      5.45 o 
  -3  -4   6       89.42      108.26     15.99 o 
  -2  -4   6       60.54       44.89      4.45 o 
  -1  -4   6        0.09        2.21      6.80 o 
   0  -4   6       33.79       39.99      4.00 o 
   1  -4   6      464.07      490.83     18.87 o 
   2  -4   6     1180.92     1126.58     41.11 o 
   3  -4   6       55.99       43.32      4.70 o 
   4  -4   6       34.72       29.46      4.44 o 
   5  -4   6        5.88        3.01      4.07 o 
   6  -4   6       53.64       58.62      7.64 o 
   7  -4   6       30.89       30.38      5.41 o 
  -6  -3   6       45.87       51.16      7.74 o 
  -5  -3   6        0.17        6.86      4.54 o 
  -4  -3   6       93.51       97.92      7.00 o 
  -3  -3   6      166.41      158.31     10.57 o 
  -2  -3   6       62.93       51.16      4.56 o 
  -1  -3   6       80.06       65.01      6.22 o 
   0  -3   6      226.45      292.02     11.94 o 
   1  -3   6      113.01      105.01      9.87 o 
   2  -3   6        8.33        9.17      2.23 o 
   3  -3   6       13.40       18.07      5.68 o 
   4  -3   6       10.70       13.13      3.59 o 
   5  -3   6       27.76       22.46      4.23 o 
   6  -3   6        0.78        4.21      4.49 o 
   7  -3   6        1.40        4.92      5.28 o 
  -6  -2   6        0.28        5.90      6.30 o 
  -5  -2   6       63.79       67.38      7.78 o 
  -4  -2   6       87.09       81.76      8.54 o 
  -3  -2   6      175.29      151.70      8.04 o 
  -2  -2   6      337.18      277.16     11.68 o 
  -1  -2   6      980.71      854.89     30.53 o 
   0  -2   6       74.94      139.36      5.48 o 
   1  -2   6     1918.34     2053.04     60.28 o 
   2  -2   6      387.03      325.62     10.98 o 
   3  -2   6      229.40      197.22      9.04 o 
   4  -2   6       46.96       39.47      4.33 o 
   5  -2   6       25.33       28.94      4.20 o 
   6  -2   6        2.39        2.56      5.11 o 
   7  -2   6        6.15       14.06      6.02 o 
   8  -2   6        0.05        0.03      4.86 o 
  -6  -1   6       98.75       95.68      9.95 o 
  -5  -1   6        3.32        4.86      5.34 o 
  -4  -1   6      104.01      121.85      7.51 o 
  -3  -1   6      741.21      747.86     33.33 o 
  -2  -1   6       40.00       27.19      3.34 o 
  -1  -1   6     1170.10     1186.27     41.11 o 
   0  -1   6      152.22      217.33      7.63 o 
   1  -1   6      619.01      596.23     30.94 o 
   2  -1   6        0.27        2.77      2.39 o 
   3  -1   6      165.05      196.13     10.74 o 
   4  -1   6       91.20       92.37      5.75 o 
   5  -1   6       66.72       75.75      6.39 o 
   6  -1   6        4.12        8.89      7.17 o 
   7  -1   6        0.33        1.77      4.05 o 
   8  -1   6        7.03       15.31      6.72 o 
  -6   0   6      104.32       88.94      9.53 o 
  -5   0   6        9.41       14.83      6.59 o 
  -4   0   6      472.39      458.94     18.47 o 
  -3   0   6      469.32      566.46     42.80 o 
  -2   0   6        9.35       12.23      1.96 o 
  -1   0   6      344.06      342.95     12.71 o 
   0   0   6       61.27       94.00      4.05 o 
   1   0   6     2530.15     2693.54     78.44 o 
   2   0   6      938.42      873.63     26.29 o 
   3   0   6      891.33      889.42     26.94 o 
   4   0   6       35.96       38.55      3.99 o 
   5   0   6       96.22       88.69      5.94 o 
   6   0   6        0.31        2.16      3.74 o 
   7   0   6        0.76        6.58      4.23 o 
   8   0   6        0.24        1.84      4.93 o 
  -6   1   6       99.29      108.00     10.45 o 
  -5   1   6       80.03      104.01     18.65 o 
  -4   1   6      160.91      149.51      6.52 o 
  -3   1   6       68.90       80.19      5.95 o 
  -2   1   6      312.25      318.12     10.60 o 
  -1   1   6      549.79      525.28     17.87 o 
   0   1   6      335.50      461.89     28.78 o 
   1   1   6      202.76      201.29      6.96 o 
   2   1   6      333.67      322.30     10.45 o 
   3   1   6       60.80       56.66      7.29 o 
   4   1   6      118.18      112.43      5.81 o 
   5   1   6       45.05       38.10      4.11 o 
   6   1   6       40.84       35.04      4.78 o 
   7   1   6       39.05       37.82      5.06 o 
   8   1   6        7.87       24.35     11.68 o 
  -7   2   6        0.60        1.31      6.89 o 
  -6   2   6      102.78      115.03     10.74 o 
  -5   2   6      245.14      290.54     15.79 o 
  -4   2   6        5.96       12.29      3.52 o 
  -3   2   6       31.35       34.93      7.59 o 
  -2   2   6        7.12       11.95      2.30 o 
  -1   2   6      102.26       82.25      3.59 o 
   0   2   6       73.50       94.58      3.96 o 
   1   2   6       42.26       42.35      2.96 o 
   2   2   6      336.52      281.65      9.28 o 
   3   2   6      536.31      637.14     34.44 o 
   4   2   6       32.90       38.53      3.42 o 
   5   2   6        2.71        2.49      2.71 o 
   6   2   6      196.23      212.90     10.54 o 
   7   2   6        1.08        0.38      5.90 o 
   8   2   6        0.74        9.29      6.45 o 
  -7   3   6        1.25        3.09     10.38 o 
  -6   3   6       13.31       16.93      4.35 o 
  -5   3   6       48.88       52.89      4.96 o 
  -4   3   6        1.26        2.46      2.84 o 
  -3   3   6      151.40      125.10      6.43 o 
  -2   3   6       65.88       61.75      3.97 o 
  -1   3   6      137.71       97.91      4.07 o 
   0   3   6      294.01      438.36     13.70 o 
   1   3   6     2417.76     2168.66    131.81 o 
   2   3   6      154.03      151.52      5.61 o 
   3   3   6      298.18      268.01      9.16 o 
   4   3   6        0.11        2.18      2.81 o 
   5   3   6       26.10       32.04      3.22 o 
   6   3   6       26.71       31.74      6.15 o 
   7   3   6        0.09        1.03      6.16 o 
   8   3   6        5.18        3.42      6.70 o 
  -6   4   6       14.34       19.47      4.60 o 
  -5   4   6        3.17        3.11      3.71 o 
  -4   4   6      188.48      150.23      7.71 o 
  -3   4   6      714.69      647.05     23.54 o 
  -2   4   6        5.39        4.47      3.81 o 
  -1   4   6        0.80        5.34      6.73 o 
   0   4   6     1204.74     1745.60     60.15 o 
   1   4   6       44.14       49.75      3.26 o 
   2   4   6      362.19      304.91     12.27 o 
   3   4   6      786.91      862.08     37.45 o 
   4   4   6        0.00        4.02      5.13 o 
   5   4   6      221.05      168.03      8.69 o 
   6   4   6       54.49       48.67      5.68 o 
   7   4   6        0.50       11.17      8.78 o 
   8   4   6        7.14        6.02      7.06 o 
  -6   5   6        5.67       15.45      4.63 o 
  -5   5   6       15.83       12.13      3.91 o 
  -4   5   6        0.41        1.78      2.75 o 
  -3   5   6       32.17       42.53      6.22 o 
  -2   5   6       29.22       34.72      4.40 o 
  -1   5   6       32.88       31.08      3.98 o 
   0   5   6      435.87      572.09     17.67 o 
   1   5   6      473.77      428.77     13.57 o 
   2   5   6      347.90      324.21     12.90 o 
   3   5   6     1085.34     1085.71    119.50 o 
   4   5   6      125.48      155.98      9.46 o 
   5   5   6        0.22        0.49      4.14 o 
   6   5   6        3.04        6.75      4.11 o 
   7   5   6        5.63       11.62      4.63 o 
   8   5   6        0.25        7.54      9.93 o 
  -6   6   6       20.11       22.73      4.85 o 
  -5   6   6       79.79       84.95      6.48 o 
  -4   6   6       26.27       26.67      4.13 o 
  -3   6   6      160.86      165.03      8.12 o 
  -2   6   6      144.36      118.37      6.61 o 
  -1   6   6        0.26        0.64      5.46 o 
   0   6   6        0.04        5.83      2.05 o 
   1   6   6       41.80       37.16      2.90 o 
   2   6   6       10.10        7.59      2.54 o 
   3   6   6        0.14       -2.55      4.82 o 
   4   6   6       34.90       39.75      4.38 o 
   5   6   6        7.75       -0.47      3.48 o 
   6   6   6       20.48       23.28      5.15 o 
   7   6   6        0.41        9.17      4.74 o 
   8   6   6        2.11        4.75      5.20 o 
  -6   7   6        2.04        4.50      5.52 o 
  -5   7   6      121.05      119.43      7.72 o 
  -4   7   6       58.18       67.45      5.62 o 
  -3   7   6        0.16       -1.77      3.30 o 
  -2   7   6      157.89      140.20      7.27 o 
  -1   7   6      183.80      193.45     12.10 o 
   0   7   6      708.99      843.93     25.75 o 
   1   7   6      173.79      148.97      5.98 o 
   2   7   6       85.05       69.08      4.70 o 
   3   7   6      247.20      247.43     11.08 o 
   4   7   6       30.37       21.82      3.87 o 
   5   7   6       56.04       61.25      5.56 o 
   6   7   6        0.10        3.23      3.99 o 
   7   7   6        0.01        6.37      4.91 o 
  -6   8   6        2.03        3.12      5.12 o 
  -5   8   6        0.58       -0.32      4.13 o 
  -4   8   6        8.68       18.40      6.21 o 
  -3   8   6      118.93      119.71      7.35 o 
  -2   8   6      201.79      131.39      7.21 o 
  -1   8   6       39.84       35.79      4.00 o 
   0   8   6       60.85      126.45      5.73 o 
   1   8   6      241.88      210.46      7.90 o 
   2   8   6        5.23        3.75      2.91 o 
   3   8   6      163.10      164.09      8.55 o 
   4   8   6        8.18       16.62      3.77 o 
   5   8   6       39.44       45.77      5.20 o 
   6   8   6        1.69        2.52      4.40 o 
   7   8   6        1.62       15.08      5.51 o 
  -5   9   6       21.66       24.41      4.99 o 
  -4   9   6       17.96       13.76      4.61 o 
  -3   9   6      141.38      121.11      7.47 o 
  -2   9   6      517.42      476.30     18.62 o 
  -1   9   6      586.89      472.91     21.37 o 
   0   9   6       43.16       48.86      3.81 o 
   1   9   6       12.23       24.10      6.32 o 
   2   9   6      144.67      107.83      8.40 o 
   3   9   6      273.08      236.47     11.07 o 
   4   9   6       42.90       37.65      4.74 o 
   5   9   6        0.34       -3.30      3.83 o 
   6   9   6       11.39       13.83      4.95 o 
   7   9   6        5.61        0.84      6.23 o 
  -5  10   6        1.91       -4.66      6.28 o 
  -4  10   6        0.52        1.02      4.34 o 
  -3  10   6       25.37       41.89      5.14 o 
  -2  10   6       10.39       17.21      4.12 o 
  -1  10   6      112.05      153.36     21.10 o 
   0  10   6        3.34        9.88      3.19 o 
   1  10   6       82.38       73.71      5.62 o 
   2  10   6       40.50       39.68      4.32 o 
   3  10   6        0.79        4.93      3.49 o 
   4  10   6        2.78       -2.48      4.70 o 
   5  10   6        2.01        1.49      6.64 o 
   6  10   6        0.27       -4.35      8.22 o 
  -4  11   6      154.43      175.68     11.36 o 
  -3  11   6       45.23       29.99      5.39 o 
  -2  11   6       40.37       34.96      6.55 o 
  -1  11   6       53.04       59.96      5.61 o 
   0  11   6      158.30      180.89      9.49 o 
   1  11   6       13.77       11.42      4.14 o 
   2  11   6        0.24        0.45      3.77 o 
   3  11   6        7.13       10.77     11.08 o 
   4  11   6        6.52       11.12      5.99 o 
   5  11   6        8.66        2.49      7.30 o 
   6  11   6        2.86        4.35      7.97 o 
  -4  12   6        2.11        9.61      6.24 o 
  -3  12   6       23.04       15.13      4.65 o 
  -2  12   6      162.09      151.71      8.94 o 
  -1  12   6       34.80       31.97      5.01 o 
   0  12   6      132.16      178.99     11.92 o 
   1  12   6      289.04      255.88     12.55 o 
   2  12   6       40.67       37.11      5.23 o 
   3  12   6        0.78       -2.44      4.21 o 
   4  12   6        2.08       14.83      7.17 o 
   5  12   6        0.07        4.47      5.81 o 
  -2  13   6       51.02       52.68      6.13 o 
  -1  13   6       46.72       65.57      7.92 o 
   0  13   6       16.61       18.16      5.97 o 
   1  13   6        0.50        1.98      5.40 o 
   2  13   6        9.29        6.99      4.74 o 
   3  13   6       12.15       14.43      5.08 o 
   4  13   6       20.04       25.16      7.80 o 
  -1  14   6        2.32        1.30      6.43 o 
   0  14   6        1.11        5.51      6.05 o 
   1  14   6        7.10       19.53      7.01 o 
   2  14   6        1.43       11.53      5.88 o 
   0  -9   7       81.51      116.38     10.74 o 
   1  -9   7        0.11        4.43      6.03 o 
   2  -9   7       23.53       27.32      7.41 o 
  -2  -8   7       43.85       40.46      5.86 o 
  -1  -8   7       39.44       43.52      5.72 o 
   0  -8   7      173.49      238.34     15.25 o 
   1  -8   7      116.54      107.14      9.80 o 
   2  -8   7       52.59       37.65      7.10 o 
   3  -8   7        9.55       12.96      5.65 o 
   4  -8   7       12.14       10.49      6.02 o 
  -3  -7   7       82.08       92.85      7.76 o 
  -2  -7   7      165.88      156.79      9.70 o 
  -1  -7   7        6.46        9.77      5.40 o 
   0  -7   7       24.22       22.53      7.96 o 
   1  -7   7        0.44        1.40      4.60 o 
   2  -7   7      160.29      154.88     11.25 o 
   3  -7   7       96.51       88.85     13.95 o 
   4  -7   7       30.85       32.03      5.17 o 
   5  -7   7       31.31       37.85      8.33 o 
  -4  -6   7       19.06       24.15      5.35 o 
  -3  -6   7        4.07        6.99      4.35 o 
  -2  -6   7        0.08       -3.29      5.86 o 
  -1  -6   7       40.56       41.62      5.09 o 
   0  -6   7        9.76        9.28      3.89 o 
   1  -6   7       10.69       17.68      8.20 o 
   2  -6   7       60.62       63.66      7.14 o 
   3  -6   7      113.21      115.52     12.44 o 
   4  -6   7      132.12      135.41     10.70 o 
   5  -6   7        2.66       -0.09      6.04 o 
   6  -6   7        0.43        6.88     14.26 o 
  -4  -5   7       87.63       77.99      7.03 o 
  -3  -5   7       22.09       51.28     21.26 o 
  -2  -5   7       70.10       58.47      5.61 o 
  -1  -5   7      117.73       97.06      8.06 o 
   0  -5   7      151.23      185.22      9.24 o 
   1  -5   7      171.74      159.21      8.38 o 
   2  -5   7       28.22       25.21      3.88 o 
   3  -5   7       92.07       83.87      6.32 o 
   4  -5   7      172.68      149.40      9.00 o 
   5  -5   7       55.21       55.06      6.03 o 
   6  -5   7       26.64       25.19      5.62 o 
  -5  -4   7       19.93       22.78      5.38 o 
  -4  -4   7       36.01       34.53      5.18 o 
  -3  -4   7       84.21       86.15      6.68 o 
  -2  -4   7       40.74       32.82      4.62 o 
  -1  -4   7        9.15       12.80      4.21 o 
   0  -4   7       41.09       68.76      5.33 o 
   1  -4   7      193.71      137.57     11.91 o 
   2  -4   7      115.00       93.91      5.87 o 
   3  -4   7        0.73       -1.62      5.44 o 
   4  -4   7        0.29        2.93      4.71 o 
   5  -4   7        0.02       -2.88      4.08 o 
   6  -4   7       11.71        0.17      4.56 o 
   7  -4   7        0.01        6.27      5.13 o 
  -5  -3   7       14.47       17.54      5.19 o 
  -4  -3   7        4.11        7.49      6.19 o 
  -3  -3   7      185.27      167.55      9.04 o 
  -2  -3   7      831.55      686.87     25.82 o 
  -1  -3   7      917.26      839.88     30.48 o 
   0  -3   7       24.28       10.59      3.02 o 
   1  -3   7      428.19      448.90     14.78 o 
   2  -3   7     1059.99      918.22     28.29 o 
   3  -3   7       12.68       19.49      7.97 o 
   4  -3   7      306.29      276.34     12.68 o 
   5  -3   7        0.06       -0.14      3.87 o 
   6  -3   7       21.48       31.99      5.22 o 
   7  -3   7        5.85       12.43      5.29 o 
  -6  -2   7        3.32        5.44      7.38 o 
  -5  -2   7       11.49       15.90      4.88 o 
  -4  -2   7       35.45       35.99      4.93 o 
  -3  -2   7      114.86      105.82     13.12 o 
  -2  -2   7      119.62       99.62      6.10 o 
  -1  -2   7      302.60      292.67     12.22 o 
   0  -2   7       11.82       28.35      2.59 o 
   1  -2   7      862.96      886.09     27.15 o 
   2  -2   7       27.66       25.54      2.77 o 
   3  -2   7      270.37      225.86     10.27 o 
   4  -2   7      491.01      472.41     18.66 o 
   5  -2   7        5.97        3.81      3.73 o 
   6  -2   7       19.09       23.88      4.54 o 
   7  -2   7       16.68       15.68      5.28 o 
   8  -2   7        1.81        7.25      5.03 o 
  -6  -1   7        3.21       -2.53     10.03 o 
  -5  -1   7        4.59       -3.75      5.61 o 
  -4  -1   7      100.63      104.80     11.02 o 
  -3  -1   7       44.08       45.53     10.18 o 
  -2  -1   7      321.52      281.45     11.99 o 
  -1  -1   7      695.66      654.48     20.40 o 
   0  -1   7      718.30     1054.62     31.82 o 
   1  -1   7      179.98      164.81      7.70 o 
   2  -1   7      480.87      465.23     15.06 o 
   3  -1   7       37.48       33.17      4.45 o 
   4  -1   7       22.24       17.97      3.47 o 
   5  -1   7       24.99       20.68      3.97 o 
   6  -1   7       31.89       27.68      4.67 o 
   7  -1   7        2.05        0.37      4.40 o 
   8  -1   7        0.00       -4.71      4.71 o 
  -6   0   7        9.58        9.59     13.14 o 
  -5   0   7       11.37       23.86      6.46 o 
  -4   0   7      844.55      858.09     31.95 o 
  -3   0   7      380.02      369.99     15.28 o 
  -2   0   7       21.51       15.30      2.96 o 
  -1   0   7       95.80       92.69      4.92 o 
   0   0   7       29.60       35.52      2.52 o 
   1   0   7       67.89       70.91      3.68 o 
   2   0   7      508.33      503.85     15.96 o 
   3   0   7       50.11       51.87      3.55 o 
   4   0   7       11.51       15.33      3.12 o 
   5   0   7        0.83        1.26      3.18 o 
   6   0   7        4.45        5.73      3.88 o 
   7   0   7        0.07        4.13      4.28 o 
   8   0   7        2.39        8.71      6.71 o 
  -6   1   7      115.14      122.30     11.27 o 
  -5   1   7        0.09        3.91      5.88 o 
  -4   1   7       47.99       46.77      8.04 o 
  -3   1   7       24.87       57.67      7.49 o 
  -2   1   7     1312.47     1237.91     37.05 o 
  -1   1   7      596.70      572.35     17.78 o 
   0   1   7      335.79      506.30     23.38 o 
   1   1   7     1409.74     1468.93     43.41 o 
   2   1   7      964.74      920.11     27.74 o 
   3   1   7       57.38       65.40      6.12 o 
   4   1   7       98.55       90.88      5.11 o 
   5   1   7        1.96        6.36      3.25 o 
   6   1   7        3.21        0.58      7.23 o 
   7   1   7        0.08        8.52      8.50 o 
   8   1   7        0.56       10.85      6.86 o 
  -6   2   7        2.38        3.57      6.90 o 
  -5   2   7       20.48       16.88      6.38 o 
  -4   2   7     1100.62     1086.48     38.51 o 
  -3   2   7       60.41       70.93      4.17 o 
  -2   2   7       97.17       94.57      4.39 o 
  -1   2   7      180.91      147.49      5.68 o 
   0   2   7      129.21      142.28      6.38 o 
   1   2   7        0.24       -1.50      1.50 o 
   2   2   7      140.15      150.13      5.70 o 
   3   2   7      116.89      117.08      4.99 o 
   4   2   7       11.22       12.28      2.68 o 
   5   2   7        2.01        2.20      2.45 o 
   6   2   7       23.57       20.90      7.36 o 
   7   2   7       16.22        7.33      6.17 o 
   8   2   7       37.17       62.67      9.32 o 
  -6   3   7       54.55       58.98      8.69 o 
  -5   3   7      112.54      116.93      9.06 o 
  -4   3   7       26.68       27.55      4.36 o 
  -3   3   7       53.66       56.07      4.43 o 
  -2   3   7       30.31       30.11      3.31 o 
  -1   3   7      286.56      202.15      7.22 o 
   0   3   7      306.84      371.00     11.98 o 
   1   3   7      320.35      276.16     27.72 o 
   2   3   7      156.00      157.87      5.89 o 
   3   3   7       15.19       21.73      3.11 o 
   4   3   7       66.92       61.67      3.70 o 
   5   3   7       36.94       37.59      3.41 o 
   6   3   7       73.78       68.41      5.88 o 
   7   3   7        0.00       -4.94      7.01 o 
   8   3   7       25.75       16.37      7.65 o 
  -6   4   7        0.07       -2.54      3.97 o 
  -5   4   7        6.42       10.68      3.80 o 
  -4   4   7      155.51      154.82      8.06 o 
  -3   4   7      242.47      207.67      9.48 o 
  -2   4   7        1.68        2.31      2.80 o 
  -1   4   7      578.66      624.05     22.24 o 
   0   4   7       58.67       70.60      3.47 o 
   1   4   7      545.83      570.55     19.95 o 
   2   4   7       62.18       53.30      3.05 o 
   3   4   7       56.49       58.61      7.75 o 
   4   4   7        7.37        7.56      3.11 o 
   5   4   7        9.76        9.25      3.44 o 
   6   4   7       54.43       52.52      8.96 o 
   7   4   7       10.94        6.96      7.06 o 
   8   4   7       46.85       63.18      9.49 o 
  -6   5   7       42.98       46.61      6.09 o 
  -5   5   7       72.00       75.14      6.03 o 
  -4   5   7       32.13       29.19      3.97 o 
  -3   5   7       90.72       91.18      6.51 o 
  -2   5   7       18.87       20.01      3.38 o 
  -1   5   7       60.84       60.57      4.14 o 
   0   5   7      132.47      188.86      8.07 o 
   1   5   7      960.65      933.46     28.03 o 
   2   5   7     1186.26     1045.11     37.21 o 
   3   5   7      356.75      413.13     36.25 o 
   4   5   7        0.10       -2.94      2.94 o 
   5   5   7       12.11        0.07      4.05 o 
   6   5   7       10.46        5.95      4.26 o 
   7   5   7        2.33        5.64      8.65 o 
   8   5   7       22.25       28.05      8.25 o 
  -6   6   7        4.51        6.71      4.50 o 
  -5   6   7        0.56        0.85      3.70 o 
  -4   6   7        1.76       -3.39      3.39 o 
  -3   6   7       71.25       59.36      4.73 o 
  -2   6   7       32.35       35.77      4.54 o 
  -1   6   7      107.61       86.26      5.05 o 
   0   6   7     2050.27     2827.48     82.28 o 
   1   6   7     1568.05     1434.89     42.55 o 
   2   6   7        5.76       -0.24      2.72 o 
   3   6   7      317.55      274.47     11.94 o 
   4   6   7        1.05        6.97      5.09 o 
   5   6   7       52.64       58.24      5.33 o 
   6   6   7        1.00        2.49      7.10 o 
   7   6   7        4.30        0.05      4.63 o 
   8   6   7        0.41       14.37     14.57 o 
  -6   7   7        4.43       18.47      6.65 o 
  -5   7   7       10.67       14.56      4.30 o 
  -4   7   7        0.18       -3.58      3.58 o 
  -3   7   7       32.48       29.19      4.09 o 
  -2   7   7      177.51      139.83      7.52 o 
  -1   7   7        2.49       -2.76      2.76 o 
   0   7   7      797.47     1124.50     33.86 o 
   1   7   7       93.91       88.59      4.39 o 
   2   7   7      433.69      353.31     14.49 o 
   3   7   7       23.16       27.85      3.86 o 
   4   7   7       93.48       65.05      5.49 o 
   5   7   7       75.74       58.41      5.57 o 
   6   7   7        6.67        7.36      4.63 o 
   7   7   7        0.05        4.28      5.54 o 
  -5   8   7       15.60       13.53      4.65 o 
  -4   8   7       11.80        6.87      4.06 o 
  -3   8   7        1.10       10.41      4.06 o 
  -2   8   7       90.37       77.22      6.55 o 
  -1   8   7        0.01        4.08      9.85 o 
   0   8   7      216.07      284.71     10.06 o 
   1   8   7       91.44       93.45      4.55 o 
   2   8   7      240.68      194.65     11.48 o 
   3   8   7       87.52       88.83      8.05 o 
   4   8   7        0.83        9.47      5.26 o 
   5   8   7       10.78       15.04      4.28 o 
   6   8   7        7.26        4.95      5.46 o 
   7   8   7       14.95       27.62      6.71 o 
  -5   9   7       28.55       29.42      5.48 o 
  -4   9   7       12.19       11.92      4.43 o 
  -3   9   7      210.62      220.62     10.93 o 
  -2   9   7      723.05      619.80     23.31 o 
  -1   9   7       67.94       53.55      5.07 o 
   0   9   7      162.34      196.01     10.10 o 
   1   9   7       23.52       18.01      7.05 o 
   2   9   7       15.39       22.34      3.93 o 
   3   9   7       52.51       72.03      9.72 o 
   4   9   7        2.38        5.10      4.72 o 
   5   9   7        0.01        0.03      3.97 o 
   6   9   7        0.82        2.12      4.67 o 
   7   9   7        4.56        0.88      6.58 o 
  -5  10   7       81.14       77.82      7.38 o 
  -4  10   7       20.14       23.51      4.99 o 
  -3  10   7       43.10       50.53      5.65 o 
  -2  10   7        3.75        9.15      4.22 o 
  -1  10   7      393.39      383.71     15.68 o 
   0  10   7     1623.08     2206.16     74.15 o 
   1  10   7      349.12      313.92     13.90 o 
   2  10   7       64.80       65.67      5.60 o 
   3  10   7      127.93      129.51     12.23 o 
   4  10   7       12.43       13.86      7.50 o 
   5  10   7        0.06       12.40      4.58 o 
   6  10   7        0.00        7.18      6.00 o 
  -4  11   7        2.50        8.22      4.98 o 
  -3  11   7       54.40       51.36      8.52 o 
  -2  11   7       14.68       20.54      4.50 o 
  -1  11   7        0.00        2.85      4.02 o 
   0  11   7        5.45       10.47      5.32 o 
   1  11   7       36.57       33.75      5.04 o 
   2  11   7        7.92        4.13      3.97 o 
   3  11   7       18.23       16.34      4.28 o 
   4  11   7        4.74        9.32      4.74 o 
   5  11   7        0.00        0.01      6.38 o 
   6  11   7        1.54       10.88      7.09 o 
  -3  12   7       12.51       16.80      5.94 o 
  -2  12   7        0.10        4.22      4.57 o 
  -1  12   7        1.63        3.72      4.32 o 
   0  12   7       20.87       36.09      6.26 o 
   1  12   7        9.75       18.02      5.25 o 
   2  12   7       30.48       27.97      8.46 o 
   3  12   7        1.50        6.79      4.30 o 
   4  12   7        0.77        5.81      4.95 o 
   5  12   7        2.49        6.98      6.85 o 
  -2  13   7       39.80       47.54      6.78 o 
  -1  13   7        7.87        7.72      6.03 o 
   0  13   7       31.40       37.36      8.41 o 
   1  13   7       23.66       34.34      6.88 o 
   2  13   7        5.54        5.75      5.34 o 
   3  13   7        1.06        5.31      4.91 o 
   4  13   7        9.13        8.12      5.56 o 
  -1  14   7        4.14       10.89      6.17 o 
   0  14   7        0.98       -0.11      5.61 o 
   1  14   7        0.45        8.92      6.47 o 
   2  14   7        2.14       10.23      5.43 o 
   0  -8   8       68.14       77.89      9.20 o 
   1  -8   8       29.65       27.15      6.87 o 
   2  -8   8       18.92       20.27      6.79 o 
   3  -8   8       69.40       63.73      8.68 o 
  -2  -7   8      114.92      105.98      9.32 o 
  -1  -7   8       44.80       51.31      6.17 o 
   0  -7   8       44.97       59.01      8.01 o 
   1  -7   8       21.72       16.99      5.70 o 
   2  -7   8        0.81       -0.80      5.35 o 
   3  -7   8        3.37       10.19      8.34 o 
   4  -7   8       26.30       19.87      6.48 o 
  -3  -6   8        3.00        6.16      5.54 o 
  -2  -6   8        2.78        2.58      5.55 o 
  -1  -6   8       18.43       17.01      5.94 o 
   0  -6   8       18.21       27.57      4.58 o 
   1  -6   8        2.93       12.77      5.23 o 
   2  -6   8       11.60       12.24      5.33 o 
   3  -6   8       71.57       89.51      8.80 o 
   4  -6   8        0.74        1.81      5.39 o 
   5  -6   8        2.94       12.57     12.55 o 
  -4  -5   8        1.86       16.45      5.27 o 
  -3  -5   8       53.78       50.81      5.82 o 
  -2  -5   8       19.10       20.53      4.59 o 
  -1  -5   8       40.75       44.17      5.13 o 
   0  -5   8      345.46      494.12     19.86 o 
   1  -5   8      966.55      863.48     39.43 o 
   2  -5   8      183.75      166.66     11.29 o 
   3  -5   8      193.13      187.21     14.39 o 
   4  -5   8      373.07      341.94     15.49 o 
   5  -5   8        2.63        6.74      4.62 o 
   6  -5   8        1.97       12.20      5.39 o 
  -4  -4   8        8.27       14.33      5.05 o 
  -3  -4   8        0.09        1.36      4.04 o 
  -2  -4   8       25.94       28.41      4.63 o 
  -1  -4   8      131.41      113.72      7.22 o 
   0  -4   8       16.30       12.74      3.89 o 
   1  -4   8        0.17       -0.86      5.19 o 
   2  -4   8       88.43       85.92      5.90 o 
   3  -4   8      328.59      292.79     13.22 o 
   4  -4   8       15.01       18.17      4.53 o 
   5  -4   8      124.48      126.77      8.51 o 
   6  -4   8       82.66       67.89      6.93 o 
   7  -4   8        6.35       11.51      5.54 o 
  -5  -3   8        6.54       14.25      6.15 o 
  -4  -3   8        0.02        7.56      4.54 o 
  -3  -3   8        0.48        7.55      3.94 o 
  -2  -3   8       14.86       19.77      4.26 o 
  -1  -3   8       16.46       16.22      3.69 o 
   0  -3   8       42.75       48.86      4.62 o 
   1  -3   8       88.56       66.42      6.37 o 
   2  -3   8       54.13       46.98      4.47 o 
   3  -3   8       21.17       18.42      6.68 o 
   4  -3   8       26.76       27.68      4.58 o 
   5  -3   8        1.42        4.18      8.90 o 
   6  -3   8        0.09        3.96      6.25 o 
   7  -3   8       10.17       14.58      6.22 o 
  -5  -2   8       84.06       93.76      9.45 o 
  -4  -2   8      280.40      268.61     12.91 o 
  -3  -2   8       25.56       31.46      4.81 o 
  -2  -2   8      555.26      495.06     19.54 o 
  -1  -2   8      276.31      230.40     21.21 o 
   0  -2   8        0.79        0.00      2.85 o 
   1  -2   8       72.70       99.26      4.99 o 
   2  -2   8       36.18       32.99      3.29 o 
   3  -2   8      404.92      399.25     16.37 o 
   4  -2   8      251.42      243.07     11.38 o 
   5  -2   8        0.23        3.51      3.95 o 
   6  -2   8        4.01        4.81      4.50 o 
   7  -2   8        0.06        0.34      5.14 o 
  -5  -1   8       48.13       41.37      7.60 o 
  -4  -1   8       34.73       42.94      7.39 o 
  -3  -1   8        9.04       10.66      3.51 o 
  -2  -1   8      491.13      379.84     15.50 o 
  -1  -1   8       72.23       60.36      4.72 o 
   0  -1   8      716.90     1208.99     36.49 o 
   1  -1   8     1351.78     1129.03     40.00 o 
   2  -1   8        9.14       11.83      2.80 o 
   3  -1   8     1291.81     1270.36     44.74 o 
   4  -1   8      107.43       99.18      5.49 o 
   5  -1   8        0.02        0.66      3.67 o 
   6  -1   8        1.34       -1.83      4.12 o 
   7  -1   8        0.00       -2.00      4.68 o 
   8  -1   8        0.00        0.99     10.86 o 
  -6   0   8        0.70        7.57      7.08 o 
  -5   0   8        6.67       12.65      7.19 o 
  -4   0   8      117.94      105.78      9.45 o 
  -3   0   8      225.45      207.35     10.24 o 
  -2   0   8      453.81      393.06     15.77 o 
  -1   0   8      473.09      435.74     23.64 o 
   0   0   8        2.17        3.63      3.03 o 
   1   0   8      193.79      215.26     10.34 o 
   2   0   8       29.33       31.82      2.78 o 
   3   0   8       27.07       29.47      4.88 o 
   4   0   8        2.87        1.05      3.24 o 
   5   0   8      109.27       95.06      6.52 o 
   6   0   8       10.68       11.64      4.19 o 
   7   0   8        7.82       17.21      4.96 o 
   8   0   8        1.14        5.06      7.01 o 
  -6   1   8       14.47       27.21      7.75 o 
  -5   1   8        2.34        7.33      6.15 o 
  -4   1   8      361.90      366.61     19.81 o 
  -3   1   8       51.70       60.00      5.38 o 
  -2   1   8       46.90       44.81      3.30 o 
  -1   1   8        0.42        4.93      4.05 o 
   0   1   8       26.93       27.21      2.58 o 
   1   1   8        0.66       -1.84      2.25 o 
   2   1   8       37.92       37.71      3.84 o 
   3   1   8      487.89      479.01     15.53 o 
   4   1   8       34.33       33.85      3.33 o 
   5   1   8       18.97       22.35      4.13 o 
   6   1   8        1.66        5.23      3.95 o 
   7   1   8        5.22       10.40      5.91 o 
   8   1   8        0.10       11.41      7.30 o 
  -6   2   8        0.21        2.71     13.72 o 
  -5   2   8        5.87        5.08      6.33 o 
  -4   2   8        9.22        9.68      5.80 o 
  -3   2   8      464.10      461.12     17.92 o 
  -2   2   8      911.84      750.90     23.36 o 
  -1   2   8      517.45      491.92     15.77 o 
   0   2   8      249.67      268.90     10.48 o 
   1   2   8      129.29      127.24      5.21 o 
   2   2   8      201.35      175.75      7.84 o 
   3   2   8      242.83      267.31     23.78 o 
   4   2   8        1.78        2.11      2.22 o 
   5   2   8        3.69        7.89      6.30 o 
   6   2   8       24.81       23.00      4.71 o 
   7   2   8        0.95        0.57      6.09 o 
   8   2   8        1.82       13.49      7.71 o 
  -6   3   8       11.01       16.33      7.38 o 
  -5   3   8       55.00       52.29      7.85 o 
  -4   3   8      341.36      338.79     14.64 o 
  -3   3   8       61.79       95.11      6.50 o 
  -2   3   8      288.52      270.79      9.59 o 
  -1   3   8       13.29       11.93      2.19 o 
   0   3   8       19.33       14.59      2.15 o 
   1   3   8       52.84       38.15      3.05 o 
   2   3   8      224.93      206.42      7.43 o 
   3   3   8       34.37       37.68      3.81 o 
   4   3   8      219.24      182.95      7.30 o 
   5   3   8      128.02      123.41      5.87 o 
   6   3   8       21.36       33.79      7.20 o 
   7   3   8        0.38       -1.29      6.44 o 
   8   3   8       16.34       29.94      8.33 o 
  -6   4   8       28.03       33.06     18.25 o 
  -5   4   8        0.69        6.76      5.21 o 
  -4   4   8        0.84        5.82      4.08 o 
  -3   4   8       37.19       28.87      4.92 o 
  -2   4   8        0.49       -2.57      2.57 o 
  -1   4   8        3.99        4.81      2.04 o 
   0   4   8      223.82      311.99     10.49 o 
   1   4   8       63.98       50.62      5.31 o 
   2   4   8      307.86      306.22     10.29 o 
   3   4   8      345.87      356.00     11.85 o 
   4   4   8        0.01        3.16      2.71 o 
   5   4   8        6.41        7.76      3.51 o 
   6   4   8        6.60        4.52      3.88 o 
   7   4   8       16.05       25.40      7.65 o 
   8   4   8        2.58       10.10      7.82 o 
  -6   5   8       14.33       21.74      4.94 o 
  -5   5   8        0.16       -4.04      4.70 o 
  -4   5   8       13.26       11.19      3.60 o 
  -3   5   8       89.58       83.39      5.86 o 
  -2   5   8      100.50      102.00      5.92 o 
  -1   5   8      225.83      236.36     10.65 o 
   0   5   8       13.18       20.94      2.61 o 
   1   5   8       35.30       24.77      2.46 o 
   2   5   8      491.92      427.92     13.81 o 
   3   5   8       88.43       80.50      9.64 o 
   4   5   8       67.41       63.80      7.81 o 
   5   5   8        4.82        3.43      3.84 o 
   6   5   8       11.38       -4.37      4.37 o 
   7   5   8       29.22       18.11      7.38 o 
   8   5   8        1.48       10.07      8.34 o 
  -6   6   8       26.46       35.04      6.02 o 
  -5   6   8      129.44      130.02      8.93 o 
  -4   6   8        1.27        5.19      3.96 o 
  -3   6   8        4.36        6.13      3.06 o 
  -2   6   8       82.72       71.55      5.19 o 
  -1   6   8      481.52      395.03     15.20 o 
   0   6   8      211.21      248.16      8.79 o 
   1   6   8      125.69      106.00      5.42 o 
   2   6   8       38.92       29.35      4.41 o 
   3   6   8       70.07       66.56      9.64 o 
   4   6   8        2.70        2.88      3.40 o 
   5   6   8        0.98        5.77      3.55 o 
   6   6   8        0.56       -0.40      4.05 o 
   7   6   8        0.70       -4.78      4.78 o 
   8   6   8        1.41       -0.47      8.04 o 
  -5   7   8        7.06        8.85      4.26 o 
  -4   7   8      134.63      130.82      7.89 o 
  -3   7   8      223.56      194.34      9.60 o 
  -2   7   8       30.85       23.35      3.91 o 
  -1   7   8      461.38      420.85     16.17 o 
   0   7   8      656.36      886.24     27.12 o 
   1   7   8        9.67       10.39      3.64 o 
   2   7   8      197.16      183.62      8.83 o 
   3   7   8       89.71       96.99      8.14 o 
   4   7   8       24.54       19.39      4.20 o 
   5   7   8       27.76       32.77      4.96 o 
   6   7   8       16.45       26.22      5.12 o 
   7   7   8        0.00       10.68      6.15 o 
  -5   8   8        3.92        8.07      4.41 o 
  -4   8   8       13.77       10.45      4.16 o 
  -3   8   8      225.40      226.47     10.88 o 
  -2   8   8      112.96       95.39      6.32 o 
  -1   8   8        6.37        7.60      3.71 o 
   0   8   8      220.37      272.66      9.77 o 
   1   8   8      248.21      213.46      8.05 o 
   2   8   8     1117.64      920.88     33.95 o 
   3   8   8       95.46       91.10      7.37 o 
   4   8   8       43.90       36.38      4.86 o 
   5   8   8       17.40       16.37      4.71 o 
   6   8   8        0.06        0.21      4.35 o 
   7   8   8        0.12        1.06      4.96 o 
  -5   9   8        0.27        7.14      4.83 o 
  -4   9   8        9.90       16.88      6.27 o 
  -3   9   8       32.57       24.93      4.99 o 
  -2   9   8       12.64       12.28      4.00 o 
  -1   9   8       76.04       67.44      5.96 o 
   0   9   8      213.00      277.33     11.75 o 
   1   9   8        7.28       14.56      3.97 o 
   2   9   8       36.90       27.07      5.92 o 
   3   9   8        3.78        9.10      5.90 o 
   4   9   8        9.27       -3.49      6.10 o 
   5   9   8        6.86       11.96      4.64 o 
   6   9   8        0.00        1.68      4.69 o 
   7   9   8        1.98       -1.05      5.29 o 
  -4  10   8        2.61        0.65      7.80 o 
  -3  10   8        0.00       -0.89      4.43 o 
  -2  10   8       69.39       65.83      5.75 o 
  -1  10   8        2.86       10.93      6.87 o 
   0  10   8        0.00       -3.77      3.77 o 
   1  10   8       49.82       43.95      6.65 o 
   2  10   8       49.33       36.65      5.07 o 
   3  10   8       14.34       21.69      8.47 o 
   4  10   8       34.19       44.16      5.42 o 
   5  10   8        7.01        9.89      4.91 o 
   6  10   8        0.32        7.65      5.17 o 
  -4  11   8       16.72       22.11      7.91 o 
  -3  11   8       39.20       52.67      6.38 o 
  -2  11   8        0.14       -2.09      5.45 o 
  -1  11   8      123.69      138.89     17.62 o 
   0  11   8       25.54       36.06      6.39 o 
   1  11   8       11.02       14.12      5.25 o 
   2  11   8      107.84       85.35      6.79 o 
   3  11   8        0.74       -0.52      5.07 o 
   4  11   8       11.48       27.35      5.00 o 
   5  11   8        6.15       10.91      5.36 o 
   6  11   8        3.79        1.20      5.74 o 
  -3  12   8      137.74      129.71      8.64 o 
  -2  12   8      152.41      147.38      8.89 o 
  -1  12   8       11.41       12.83     10.55 o 
   0  12   8       17.90       16.28      5.85 o 
   1  12   8        4.19        7.04      5.54 o 
   2  12   8       23.67       10.88      4.59 o 
   3  12   8        5.13       -4.04      4.11 o 
   4  12   8        0.02        7.76      4.91 o 
   5  12   8        1.75       14.00      8.12 o 
  -2  13   8       15.50       18.89      6.66 o 
  -1  13   8       49.11       53.38      7.43 o 
   0  13   8       83.09      118.70     10.05 o 
   1  13   8        5.38        5.62      5.73 o 
   2  13   8       45.79       37.71      5.77 o 
   3  13   8       57.61       49.35      6.14 o 
   4  13   8        7.59       17.06      5.59 o 
   0  14   8        9.73       22.00      8.80 o 
   1  14   8        1.55        0.09      5.90 o 
   2  14   8        3.68        5.59      7.54 o 
  -1  -7   9       51.95       61.50      6.90 o 
   0  -7   9       22.63       26.89      7.29 o 
   1  -7   9       20.45       18.16      6.51 o 
   2  -7   9      105.55       91.51      9.49 o 
   3  -7   9       65.65       63.34      8.83 o 
  -2  -6   9        2.16       10.01      5.12 o 
  -1  -6   9       22.53       33.07      5.62 o 
   0  -6   9       21.35       23.80      6.01 o 
   1  -6   9        5.45        6.86      5.23 o 
   2  -6   9       29.16       27.46      6.56 o 
   3  -6   9        0.40       -1.45      5.38 o 
   4  -6   9      103.36       87.84      9.30 o 
   5  -6   9       17.06       29.08      7.31 o 
  -3  -5   9        0.36        6.84      4.87 o 
  -2  -5   9       57.64       45.69      6.37 o 
  -1  -5   9       38.22       36.36      5.28 o 
   0  -5   9       40.68       59.15      5.70 o 
   1  -5   9        3.29        9.17      6.55 o 
   2  -5   9        6.41        1.35      5.02 o 
   3  -5   9       30.66       27.55      6.08 o 
   4  -5   9        2.27        2.80      4.21 o 
   5  -5   9       12.33       10.14      4.77 o 
  -3  -4   9      209.01      208.16     11.35 o 
  -2  -4   9      162.55      133.72      8.36 o 
  -1  -4   9       16.03       18.30      4.44 o 
   0  -4   9       26.99       36.60      4.93 o 
   1  -4   9       82.62       82.31     12.20 o 
   2  -4   9        7.85        9.08      4.98 o 
   3  -4   9      102.11      102.15      7.05 o 
   4  -4   9        0.85        5.46      4.35 o 
   5  -4   9       72.86       62.44      6.60 o 
   6  -4   9       88.03       90.05      8.21 o 
  -4  -3   9        0.78        7.08      4.98 o 
  -3  -3   9      101.51       86.50      6.88 o 
  -2  -3   9       20.67       21.19      4.33 o 
  -1  -3   9      161.09      121.75      7.33 o 
   0  -3   9        2.29        1.59      7.49 o 
   1  -3   9       18.10       18.17      3.79 o 
   2  -3   9      121.69      112.01      6.90 o 
   3  -3   9      358.51      306.80     13.80 o 
   4  -3   9        4.17        4.55      4.33 o 
   5  -3   9       12.30       12.06      4.61 o 
   6  -3   9        7.34        8.28      4.99 o 
   7  -3   9        4.13        5.01      5.59 o 
  -4  -2   9        7.06       17.91      4.87 o 
  -3  -2   9       13.91       15.72      4.27 o 
  -2  -2   9       37.19       31.27      4.66 o 
  -1  -2   9      366.75      287.00     12.98 o 
   0  -2   9      373.65      502.23     19.60 o 
   1  -2   9      477.23      449.92     15.14 o 
   2  -2   9       14.89       10.71      3.59 o 
   3  -2   9      100.14      102.36     14.34 o 
   4  -2   9       43.24       33.29      4.88 o 
   5  -2   9       10.28        3.10      4.19 o 
   6  -2   9       13.43       17.86     12.81 o 
   7  -2   9        0.02       -1.94      5.22 o 
  -5  -1   9       32.12       28.87     12.71 o 
  -4  -1   9       20.21       24.41      9.54 o 
  -3  -1   9        0.04        8.60      4.56 o 
  -2  -1   9       39.48       46.40      5.72 o 
  -1  -1   9      113.45       84.92      5.73 o 
   0  -1   9       71.14       52.80      4.63 o 
   1  -1   9        3.47        1.10      2.66 o 
   2  -1   9        0.01       -1.82      2.70 o 
   3  -1   9       16.75       23.97     11.47 o 
   4  -1   9       47.20       39.64      4.65 o 
   5  -1   9       55.06       56.11      5.72 o 
   6  -1   9       22.69       21.27      4.91 o 
   7  -1   9        1.49        3.16      7.12 o 
  -5   0   9        4.84        9.55     11.56 o 
  -4   0   9        7.32       15.72      8.88 o 
  -3   0   9      140.70      117.42      7.42 o 
  -2   0   9        1.13        3.21      3.56 o 
  -1   0   9        0.11        1.46      5.42 o 
   0   0   9      747.21     1091.91     33.22 o 
   1   0   9      967.54      842.82     30.63 o 
   2   0   9       21.98       28.43      3.15 o 
   3   0   9       76.10       81.13     12.64 o 
   4   0   9       34.61       34.06      4.37 o 
   5   0   9       50.55       61.80      5.57 o 
   6   0   9       10.18       10.19      4.48 o 
   7   0   9        8.93       12.05      5.19 o 
  -5   1   9       46.34       45.80      8.36 o 
  -4   1   9        4.47       -5.67      5.70 o 
  -3   1   9       10.16       13.58     10.43 o 
  -2   1   9     2144.17     2099.56     79.38 o 
  -1   1   9      420.86      321.54     11.11 o 
   0   1   9       22.16       25.63      2.85 o 
   1   1   9      273.24      279.65     10.04 o 
   2   1   9       54.61       57.88      3.80 o 
   3   1   9      592.91      632.25     20.11 o 
   4   1   9      124.24      121.28     11.87 o 
   5   1   9       35.26       39.39      9.55 o 
   6   1   9        0.04       13.35      4.37 o 
   7   1   9        0.04       -6.10      6.10 o 
   8   1   9        0.04        7.68      7.18 o 
  -5   2   9       33.44       33.87      7.86 o 
  -4   2   9      224.02      216.34     14.16 o 
  -3   2   9        0.04        9.67      5.23 o 
  -2   2   9      597.78      548.38     17.86 o 
  -1   2   9       13.76        9.66      2.95 o 
   0   2   9     1147.67     1795.55     60.31 o 
   1   2   9      621.66      592.19     18.79 o 
   2   2   9      123.82      101.31      4.74 o 
   3   2   9      548.25      476.30     15.58 o 
   4   2   9       43.29       45.16      3.52 o 
   5   2   9       53.23       49.94      4.84 o 
   6   2   9       11.08       14.79      6.47 o 
   7   2   9       10.49       18.59      6.96 o 
   8   2   9        0.07        1.63      7.25 o 
  -5   3   9        4.00       13.26      6.86 o 
  -4   3   9       73.71       67.68      9.40 o 
  -3   3   9       84.74       70.49      5.50 o 
  -2   3   9     1283.65     1190.49     41.34 o 
  -1   3   9      221.06      188.91      7.30 o 
   0   3   9       58.17       96.34      4.65 o 
   1   3   9       14.48       18.14      2.41 o 
   2   3   9        0.98        0.61      1.91 o 
   3   3   9       49.18       54.78      3.49 o 
   4   3   9        4.98        7.77      2.55 o 
   5   3   9        0.18        2.12      4.64 o 
   6   3   9        3.35        2.93      5.65 o 
   7   3   9        0.04       -1.98      6.61 o 
   8   3   9       10.41       13.96      7.86 o 
  -5   4   9       41.02       40.62      7.69 o 
  -4   4   9      280.81      283.02     13.04 o 
  -3   4   9       49.02       61.95      5.24 o 
  -2   4   9      292.85      246.22     10.80 o 
  -1   4   9      102.58       74.68      3.99 o 
   0   4   9       68.14       83.94      5.88 o 
   1   4   9      184.51       79.61      5.09 o 
   2   4   9      137.60      121.32      5.19 o 
   3   4   9       30.65       60.69      5.61 o 
   4   4   9        0.10        4.08      5.11 o 
   5   4   9        8.24        9.91      3.64 o 
   6   4   9        1.08        7.05     12.46 o 
   7   4   9        0.05       -7.14     10.22 o 
   8   4   9        3.72        9.55      7.92 o 
  -5   5   9       25.19       28.39      5.02 o 
  -4   5   9       11.69       29.43      5.22 o 
  -3   5   9      211.38      203.63     13.50 o 
  -2   5   9      527.76      437.93     17.10 o 
  -1   5   9      441.86      380.63     14.82 o 
   0   5   9       41.53       34.00      2.90 o 
   1   5   9      254.16      218.78      7.95 o 
   2   5   9       87.95       82.75      4.70 o 
   4   5   9        8.74       10.26      3.54 o 
   5   5   9       11.63       24.91      4.39 o 
   6   5   9        6.67        2.10      4.11 o 
   7   5   9        0.57       -2.71      6.86 o 
   8   5   9        3.25        1.48      8.32 o 
  -5   6   9       77.07       73.89      6.55 o 
  -4   6   9       40.32       42.33      7.06 o 
  -3   6   9       19.34       18.34      3.85 o 
  -2   6   9       25.35       23.33      5.00 o 
  -1   6   9        0.09       -4.76      4.90 o 
   0   6   9        0.96        4.43      2.20 o 
   1   6   9        4.91        3.77      2.37 o 
   2   6   9       82.61       71.18      3.77 o 
   3   6   9      403.15      315.11     13.75 o 
   4   6   9      327.83      300.69     13.60 o 
   5   6   9       64.38       55.93      5.61 o 
   6   6   9        0.00        2.81      4.56 o 
   7   6   9        4.36       -3.90      8.20 o 
  -5   7   9        8.38        8.96      4.48 o 
  -4   7   9       33.90       25.41      4.56 o 
  -3   7   9      171.88      143.33     10.81 o 
  -2   7   9        3.80        5.78      3.48 o 
  -1   7   9       16.42       17.12      4.04 o 
   0   7   9       18.42       20.58      3.28 o 
   1   7   9       30.06       21.80      5.76 o 
   2   7   9      212.03      169.45      8.39 o 
   3   7   9       65.26       90.59     13.75 o 
   4   7   9       11.08       21.47      5.01 o 
   5   7   9        5.83       11.00      4.45 o 
   6   7   9        3.52        3.93      4.48 o 
   7   7   9        6.67       12.28      5.74 o 
  -5   8   9        5.00        5.47      4.34 o 
  -4   8   9       90.63      108.32      8.05 o 
  -3   8   9        1.05        2.95      4.02 o 
  -2   8   9       33.86       23.33      4.26 o 
  -1   8   9        7.68        1.71      3.76 o 
   0   8   9        6.48        8.77      2.97 o 
   1   8   9       54.15       39.82      5.47 o 
   2   8   9        2.98       -0.88      3.39 o 
   3   8   9        4.50       -6.62      6.97 o 
   4   8   9        4.61        6.56      4.09 o 
   5   8   9       13.40       11.03      4.62 o 
   6   8   9       11.74        9.30      4.65 o 
   7   8   9        6.18        9.50      6.43 o 
  -4   9   9        1.58        2.55      4.54 o 
  -3   9   9        4.26        6.91      4.13 o 
  -2   9   9        4.77        4.04      3.93 o 
  -1   9   9      135.44      102.70      6.59 o 
   0   9   9        9.97        8.07      3.36 o 
   1   9   9        0.37        4.42      3.66 o 
   2   9   9      271.03      252.75     11.78 o 
   3   9   9        0.28       26.14     22.68 o 
   4   9   9       10.12       14.83      4.77 o 
   5   9   9        3.06        3.25      4.49 o 
   6   9   9        0.05        5.03      4.81 o 
   7   9   9        3.29       13.51      5.81 o 
  -4  10   9        6.09        4.64      5.54 o 
  -3  10   9       27.00       22.28      5.21 o 
  -2  10   9        2.08        2.82      3.78 o 
  -1  10   9      232.89      210.85     10.31 o 
   0  10   9      668.99      878.14     39.76 o 
   1  10   9       30.05       27.08      4.84 o 
   2  10   9       21.93       11.79      4.01 o 
   3  10   9        5.58       13.87      5.05 o 
   4  10   9       29.17       16.93      4.65 o 
   5  10   9       13.60       24.90      5.43 o 
   6  10   9        0.52        1.79      5.31 o 
  -3  11   9       45.42       48.95      6.35 o 
  -2  11   9       17.35       18.27      4.69 o 
  -1  11   9       17.52       30.86      5.84 o 
   0  11   9        0.22       -4.88      4.88 o 
   1  11   9      279.42      242.51     14.54 o 
   2  11   9      506.15      384.85     16.84 o 
   3  11   9       70.31       94.39     14.12 o 
   4  11   9        6.54       17.80      6.14 o 
   5  11   9        3.49       13.74      7.05 o 
   6  11   9        0.21       -0.39      5.59 o 
  -3  12   9        8.00        9.55      5.57 o 
  -2  12   9        4.40       10.57      4.70 o 
  -1  12   9       14.03       21.78      6.43 o 
   0  12   9        0.02        5.21      5.38 o 
   1  12   9        0.02        0.49      8.22 o 
   2  12   9        7.15       10.42      5.10 o 
   3  12   9       22.95       13.61      4.80 o 
   4  12   9        0.02        5.96      5.06 o 
   5  12   9        0.60       12.03      6.45 o 
  -2  13   9       12.67       20.60      6.67 o 
  -1  13   9       18.64       25.48      6.52 o 
   0  13   9       50.43       74.47     17.29 o 
   1  13   9        0.74       -1.12      5.66 o 
   2  13   9       18.24       19.83      6.13 o 
   3  13   9        5.06       -0.21      4.87 o 
   4  13   9        5.50       11.32      5.58 o 
   0  14   9       32.72       43.83      7.95 o 
   1  14   9        0.01        2.71      5.94 o 
   2  14   9       24.82       25.52      6.62 o 
   0  -6  10      136.12      164.45     22.73 o 
   1  -6  10        8.85        6.24      6.06 o 
   2  -6  10        0.12       -3.43      5.99 o 
   3  -6  10       23.11       47.71      7.69 o 
  -2  -5  10        2.87        8.79      4.99 o 
  -1  -5  10        4.90       12.20      5.14 o 
   0  -5  10       13.99       18.53      5.99 o 
   1  -5  10       46.83       43.03      6.86 o 
   2  -5  10       71.12       71.94      8.15 o 
   3  -5  10        0.09        5.54      5.55 o 
   4  -5  10       29.95       23.80      6.80 o 
   5  -5  10        4.04        1.34      4.91 o 
  -3  -4  10       24.27       17.22      5.39 o 
  -2  -4  10       17.06       25.10      4.99 o 
  -1  -4  10       12.04       16.64      4.72 o 
   0  -4  10        4.43        1.19      4.40 o 
   1  -4  10       41.01       49.23      6.59 o 
   2  -4  10      253.19      228.20     18.17 o 
   3  -4  10      276.36      275.00     18.21 o 
   4  -4  10       25.06       34.93      5.95 o 
   5  -4  10        0.86       -4.60      4.60 o 
  -3  -3  10       50.96       52.49      6.33 o 
  -2  -3  10        6.39       10.42      4.50 o 
  -1  -3  10       62.02       48.26      5.13 o 
   0  -3  10       21.48       22.64      7.57 o 
   1  -3  10       28.44       39.66      8.27 o 
   2  -3  10       24.25       28.10      5.72 o 
   3  -3  10       55.19       63.92      5.93 o 
   4  -3  10       58.00       51.78      7.49 o 
   5  -3  10       16.73       28.56      5.27 o 
   6  -3  10       16.18       16.65      7.34 o 
  -4  -2  10        5.94       11.63      6.10 o 
  -3  -2  10       30.12       31.81      5.27 o 
  -2  -2  10       66.80       56.83      5.61 o 
  -1  -2  10       85.21       82.69      6.20 o 
   0  -2  10      195.78      274.15     12.48 o 
   1  -2  10      198.71      194.07     12.85 o 
   2  -2  10       83.12       77.48      5.83 o 
   3  -2  10      138.79      130.68     18.07 o 
   4  -2  10        3.72        3.21      4.46 o 
   5  -2  10        5.39        9.38      4.41 o 
   6  -2  10        0.09        7.48      5.02 o 
   7  -2  10        0.05        5.96      5.63 o 
  -4  -1  10       33.38       18.31      6.23 o 
  -3  -1  10      194.24      176.52     12.46 o 
  -2  -1  10      322.31      263.26     12.28 o 
  -1  -1  10       10.38       11.98      4.71 o 
   0  -1  10      273.76      349.80     14.72 o 
   1  -1  10       91.70       85.08      4.97 o 
   2  -1  10      190.19      176.34      9.61 o 
   3  -1  10      149.01      169.61      9.11 o 
   4  -1  10       32.71       28.21      4.79 o 
   5  -1  10       57.39       45.21      5.50 o 
   6  -1  10       44.00       54.20      6.29 o 
   7  -1  10        0.00        2.31      5.42 o 
  -4   0  10        0.79        2.70      5.37 o 
  -3   0  10       56.95       43.72      6.79 o 
  -2   0  10       20.81       15.42      3.85 o 
  -1   0  10       95.51       90.72      6.09 o 
   0   0  10       60.05       91.57      6.03 o 
   1   0  10        4.19        2.86      2.79 o 
   2   0  10      773.45      673.90     23.35 o 
   3   0  10      406.29      366.49     25.57 o 
   4   0  10        1.14        4.41      3.88 o 
   5   0  10       74.89       76.30      6.26 o 
   6   0  10        1.73        2.57      4.77 o 
   7   0  10        2.61       -1.84     12.59 o 
  -5   1  10        6.61        6.62      8.72 o 
  -4   1  10        1.85        8.83      6.51 o 
  -3   1  10       40.85       46.31      7.50 o 
  -2   1  10        6.02        8.81      3.65 o 
  -1   1  10      131.97      114.71      8.96 o 
   0   1  10       84.02      100.34      7.30 o 
   1   1  10       57.19       76.39     13.25 o 
   2   1  10        7.22       17.53      3.57 o 
   3   1  10       29.90       49.56     15.37 o 
   4   1  10       11.92       23.76      4.04 o 
   5   1  10       25.61       14.98      3.77 o 
   6   1  10        0.06        8.19      4.65 o 
   7   1  10        5.09       10.30      6.66 o 
  -5   2  10      151.06      165.73     17.37 o 
  -4   2  10      103.61      101.53     10.00 o 
  -3   2  10       56.94       49.29      7.04 o 
  -2   2  10      476.44      466.86     22.88 o 
  -1   2  10       23.45       14.42      3.04 o 
   0   2  10      457.95      529.54     19.60 o 
   1   2  10      232.03      199.18      7.93 o 
   2   2  10       97.37       87.23      4.66 o 
   3   2  10      122.56      117.33      6.75 o 
   4   2  10       17.11       17.12      4.22 o 
   5   2  10       16.26       17.94      4.14 o 
   6   2  10        0.93        2.51     12.92 o 
   7   2  10        0.01       -6.51      6.64 o 
  -5   3  10        6.67       -1.68     15.64 o 
  -4   3  10       53.45       65.42     22.17 o 
  -3   3  10      179.16      169.27     14.98 o 
  -2   3  10       63.24       43.04      4.63 o 
  -1   3  10      357.63      324.04     20.03 o 
   0   3  10      580.13      737.40     26.86 o 
   1   3  10      396.19      337.30     11.62 o 
   2   3  10       40.58       33.54      5.14 o 
   3   3  10       32.21       45.06      4.83 o 
   4   3  10       48.62       44.96      3.73 o 
   5   3  10       18.55       22.32      6.04 o 
   6   3  10        0.40       10.65      6.63 o 
   7   3  10        0.00        0.21      7.15 o 
  -5   4  10        9.22        8.82     13.37 o 
  -4   4  10       13.51       25.20     12.88 o 
  -3   4  10      193.29      193.15      9.78 o 
  -2   4  10      195.88      197.55      9.46 o 
  -1   4  10       40.14       30.34      4.07 o 
   0   4  10      344.01      418.69     13.99 o 
   1   4  10        0.09        1.05      2.39 o 
   2   4  10      279.56      215.64      8.08 o 
   3   4  10       87.52       92.35      4.60 o 
   4   4  10       39.25       48.07      4.78 o 
   5   4  10        0.30        1.31      3.97 o 
   6   4  10       14.82       15.90      6.54 o 
   7   4  10       11.30        8.56      7.66 o 
  -5   5  10        2.65        2.96      6.52 o 
  -4   5  10       21.46       24.66      5.63 o 
  -3   5  10       50.93       46.62      5.08 o 
  -2   5  10      330.97      309.26     13.17 o 
  -1   5  10       86.10       73.22      5.27 o 
   0   5  10       65.34       84.01      5.99 o 
   1   5  10       63.55       53.28      3.41 o 
   2   5  10        9.16        7.13      2.43 o 
   3   5  10       24.32       37.17      7.05 o 
   4   5  10        0.82        0.24      3.83 o 
   5   5  10       34.77       49.84      5.92 o 
   6   5  10        1.29        4.80      6.67 o 
   7   5  10        0.02       -2.64      7.28 o 
  -5   6  10       41.93       64.79      7.35 o 
  -4   6  10       87.82       93.92      7.49 o 
  -3   6  10       18.38       20.65      4.55 o 
  -2   6  10        0.07        6.53      3.66 o 
  -1   6  10        6.92        4.24      3.76 o 
   0   6  10        2.88        5.62      4.31 o 
   1   6  10        8.37       13.37      2.39 o 
   2   6  10        1.21       -1.63      3.34 o 
   3   6  10       73.83       84.98      5.85 o 
   4   6  10        3.25       -1.20      3.81 o 
   5   6  10       51.56       48.02      5.79 o 
   6   6  10        2.59        7.78      4.69 o 
   7   6  10        0.75       -0.72      7.31 o 
  -5   7  10       20.89       25.72      8.06 o 
  -4   7  10       24.94       29.94      4.98 o 
  -3   7  10       56.42       63.44      7.36 o 
  -2   7  10        0.90       13.07      5.26 o 
  -1   7  10        0.61       -3.35      7.33 o 
   0   7  10       78.90       99.84      5.93 o 
   1   7  10      320.20      261.87     17.23 o 
   2   7  10       82.56       66.58     10.29 o 
   3   7  10       15.68       33.43      4.82 o 
   4   7  10        8.93       11.65      5.51 o 
   5   7  10        5.95        9.55      4.41 o 
   6   7  10        1.50       -1.65      5.39 o 
   7   7  10        2.12        8.83     10.24 o 
  -4   8  10        5.70        4.23      4.59 o 
  -3   8  10       16.32       24.55      6.14 o 
  -2   8  10       89.40       84.84      6.20 o 
  -1   8  10      199.93      183.25     11.59 o 
   0   8  10       44.75       47.68      4.51 o 
   1   8  10      228.16      218.80     10.28 o 
   2   8  10      117.62       90.79      7.43 o 
   3   8  10        5.34        9.58      6.78 o 
   4   8  10       40.63       30.53      5.82 o 
   5   8  10       23.77       40.73      5.51 o 
   6   8  10        1.13       10.81      5.59 o 
   7   8  10        2.82       11.25      5.83 o 
  -4   9  10        7.12       10.05      4.78 o 
  -3   9  10       20.99       26.96      4.86 o 
  -2   9  10        2.44       -1.30      4.23 o 
  -1   9  10      188.77      154.15      8.33 o 
   0   9  10       73.41       84.52      7.75 o 
   1   9  10        7.35        7.40      4.76 o 
   2   9  10        0.36       -3.12      4.74 o 
   3   9  10      109.78       68.35      6.04 o 
   4   9  10      159.19      162.91      9.70 o 
   5   9  10        8.38       13.13      4.80 o 
   6   9  10        4.18        8.73      5.09 o 
  -4  10  10       52.21       43.66      6.32 o 
  -3  10  10        2.23        2.25      4.38 o 
  -2  10  10       23.81       24.31      4.85 o 
  -1  10  10       75.69       71.46      5.77 o 
   0  10  10       77.14      100.11      8.95 o 
   1  10  10        8.07        6.29      5.24 o 
   2  10  10       12.15       13.01      4.97 o 
   3  10  10        7.76       13.43      6.92 o 
   4  10  10       14.46       31.45      5.30 o 
   5  10  10        1.39        5.86      6.59 o 
   6  10  10        0.39        3.32      5.41 o 
  -3  11  10       68.83       85.12      7.31 o 
  -2  11  10        0.36       -1.04      4.31 o 
  -1  11  10       16.54       15.36      6.16 o 
   0  11  10       33.07       40.11      6.80 o 
   1  11  10       97.41      100.75      8.90 o 
   2  11  10      148.86      141.82      8.72 o 
   3  11  10        0.46        5.37      4.34 o 
   4  11  10        5.71       15.73      5.15 o 
   5  11  10        7.65       11.51      5.50 o 
  -2  12  10       65.74       62.83      6.44 o 
  -1  12  10      110.45      103.56      9.77 o 
   0  12  10        0.33       -0.56      5.49 o 
   1  12  10       96.09       78.21      8.32 o 
   2  12  10        1.52        6.43      5.42 o 
   3  12  10       15.55       16.42      6.09 o 
   4  12  10       88.20       82.06      7.75 o 
   5  12  10        7.76       25.82      6.19 o 
  -1  13  10       93.63       74.57      9.01 o 
   0  13  10       51.77       69.16     17.60 o 
   1  13  10        2.43        7.80      5.93 o 
   2  13  10        2.43        3.48      5.85 o 
   3  13  10        2.70        5.59      5.08 o 
   0  -5  11        1.77        6.57      6.03 o 
   1  -5  11       14.87       16.51      6.31 o 
   2  -5  11        3.45       -0.79      5.94 o 
   3  -5  11        0.62        7.12      7.11 o 
  -1  -4  11       14.73       19.60      6.69 o 
   0  -4  11       17.93       29.17      6.21 o 
   1  -4  11       48.28       65.23      7.91 o 
   2  -4  11       81.73       73.13      8.05 o 
   3  -4  11        0.11       11.22     10.34 o 
   4  -4  11       12.78       12.12      9.70 o 
   5  -4  11       11.30       15.99      5.52 o 
  -2  -3  11      132.73      124.87      8.56 o 
  -1  -3  11      146.91      135.96     11.64 o 
   0  -3  11      200.19      227.45     11.42 o 
   1  -3  11       13.52       12.83      5.45 o 
   2  -3  11       40.68       29.67      5.87 o 
   3  -3  11        2.16        7.14      5.58 o 
   4  -3  11       55.62       55.31      6.26 o 
   5  -3  11       32.39       29.89      5.66 o 
  -3  -2  11        9.54       11.93      6.06 o 
  -2  -2  11        9.97       18.27      4.80 o 
  -1  -2  11        1.58        9.06      4.26 o 
   0  -2  11        3.86       11.79      4.14 o 
   1  -2  11       67.94       59.98      5.65 o 
   2  -2  11        0.01       -4.56      4.56 o 
   3  -2  11        8.34        8.65      4.24 o 
   4  -2  11       33.85       15.73      4.95 o 
   5  -2  11        5.21        9.74      4.90 o 
   6  -2  11        6.41        1.72      9.25 o 
  -3  -1  11      127.06      125.67     10.51 o 
  -2  -1  11       45.95       40.08      5.37 o 
  -1  -1  11       48.22       47.50      5.05 o 
   0  -1  11      137.85      182.37      9.54 o 
   1  -1  11      289.26      256.32     12.49 o 
   2  -1  11       71.73       71.41     12.32 o 
   3  -1  11       39.57       37.95      4.93 o 
   4  -1  11       22.80       18.84      4.68 o 
   5  -1  11       10.62       13.03      4.77 o 
   6  -1  11        0.34        3.22      4.92 o 
  -4   0  11        6.95       10.69      6.31 o 
  -3   0  11       40.22       37.11      7.58 o 
  -2   0  11        6.60       12.12      3.96 o 
  -1   0  11       59.24       52.21      4.87 o 
   0   0  11      542.56      646.23     24.53 o 
   1   0  11       40.28       38.17      4.08 o 
   2   0  11      311.57      276.03     12.49 o 
   3   0  11       36.28       35.44      4.83 o 
   4   0  11        9.61       11.22      4.66 o 
   5   0  11       11.30        6.58      4.67 o 
   6   0  11       19.84       24.38      5.81 o 
   7   0  11        2.87        1.48      6.80 o 
  -4   1  11        0.41        2.98     14.20 o 
  -3   1  11        4.18        1.39      5.47 o 
  -2   1  11        0.93        0.62      4.76 o 
  -1   1  11      447.59      342.34     32.16 o 
   0   1  11      119.62      151.67      7.57 o 
   1   1  11        4.80        3.29      3.71 o 
   2   1  11      661.28      575.38     30.90 o 
   3   1  11       83.94      123.77     18.13 o 
   4   1  11       26.66       28.03      4.53 o 
   5   1  11       14.95       14.94      4.25 o 
   6   1  11        0.69        5.74      6.64 o 
   7   1  11       15.63       21.24     11.70 o 
  -4   2  11        0.69        1.91      6.49 o 
  -3   2  11       13.20       12.64      5.91 o 
  -2   2  11        0.00        9.44      4.82 o 
  -1   2  11        1.93        2.50      3.26 o 
   0   2  11     1615.43     2147.96     72.40 o 
   1   2  11       21.79       14.57      4.76 o 
   2   2  11        8.50       11.71      3.35 o 
   3   2  11        2.39       16.55      5.11 o 
   4   2  11       25.31       27.53      4.30 o 
   5   2  11       30.92       39.02      5.08 o 
   6   2  11        9.63       15.66      7.11 o 
   7   2  11        3.58        3.67      7.08 o 
  -4   3  11        0.09        8.97      9.02 o 
  -3   3  11        6.76        8.54      5.67 o 
  -2   3  11      175.46      163.31     11.26 o 
  -1   3  11      191.90      165.79      8.34 o 
   0   3  11     1585.21     1967.87     58.45 o 
   1   3  11      229.51      197.09      8.16 o 
   2   3  11      407.74      374.84     13.02 o 
   3   3  11       38.51       33.17      7.87 o 
   4   3  11        0.58       12.56      6.12 o 
   5   3  11        0.50       11.03      5.85 o 
   6   3  11        0.02        6.18      6.60 o 
   7   3  11       17.53       21.23     12.84 o 
  -4   4  11        5.28       20.21      9.54 o 
  -3   4  11       76.08       92.93     14.67 o 
  -2   4  11       45.92       36.23      4.67 o 
  -1   4  11        0.74        0.91      3.49 o 
   0   4  11      288.51      351.92     12.39 o 
   1   4  11      166.82      146.04     11.18 o 
   2   4  11      217.70      217.64      8.40 o 
   3   4  11       16.79       26.86      3.90 o 
   4   4  11        1.85        7.51      3.69 o 
   5   4  11        0.05        6.26      9.11 o 
   6   4  11        9.55        1.96      6.29 o 
   7   4  11        0.63        2.97      7.46 o 
  -4   5  11        5.17        5.92      6.08 o 
  -3   5  11       55.77       60.00      5.84 o 
  -2   5  11      143.82      136.08     11.37 o 
  -1   5  11        7.85        9.08      4.41 o 
   0   5  11      522.21      627.61     24.85 o 
   1   5  11       46.68       44.24      4.98 o 
   2   5  11       82.01       61.28      3.93 o 
   3   5  11        9.57       21.85      3.85 o 
   4   5  11        0.92        0.18      3.82 o 
   5   5  11        8.38        3.01      4.36 o 
   6   5  11        4.33       16.14      6.77 o 
   7   5  11        0.80       -6.46      7.39 o 
  -4   6  11       10.05       10.25      5.00 o 
  -3   6  11       40.82       49.86      7.25 o 
  -2   6  11       19.59        6.17      4.05 o 
  -1   6  11      175.20      143.36      7.86 o 
   0   6  11      262.80      332.95     19.52 o 
   1   6  11      101.74       82.86      5.98 o 
   2   6  11        0.00        3.61      2.39 o 
   3   6  11       18.06       20.77      4.98 o 
   4   6  11       36.66       46.59      5.33 o 
   5   6  11        8.66       10.60      4.79 o 
   6   6  11        0.72        7.90      9.44 o 
   7   6  11        0.00        8.99      7.54 o 
  -4   7  11       26.77       35.46      5.77 o 
  -3   7  11       74.74       62.63      6.10 o 
  -2   7  11       11.78       11.68      5.91 o 
  -1   7  11       69.91       42.03      4.82 o 
   0   7  11        0.20        4.75      3.44 o 
   1   7  11      103.03       81.46      4.46 o 
   2   7  11       54.30       40.70      5.39 o 
   3   7  11        8.74       11.07      3.68 o 
   4   7  11        7.60        7.92      4.08 o 
   5   7  11       23.10       23.93      7.45 o 
   6   7  11       32.19       27.67      5.66 o 
   7   7  11        0.24        1.71      7.88 o 
  -4   8  11        0.21        5.55      6.58 o 
  -3   8  11       66.38       54.66      7.61 o 
  -2   8  11      114.70      113.22      7.59 o 
  -1   8  11      297.05      225.98     10.84 o 
   0   8  11        3.87        3.58      3.39 o 
   1   8  11       18.75       23.04      5.24 o 
   2   8  11        1.27        8.62      3.51 o 
   4   8  11        3.20       -2.18      4.59 o 
   5   8  11        2.81       -1.76      4.79 o 
   6   8  11        7.16       13.82      5.55 o 
   7   8  11        0.74        2.22      8.25 o 
  -3   9  11       11.89       18.85      4.68 o 
  -2   9  11       87.42       98.88      9.29 o 
  -1   9  11        0.33        2.62      3.96 o 
   0   9  11       62.05       86.21      6.25 o 
   1   9  11       87.19       91.21      8.20 o 
   2   9  11        2.07        7.92      3.80 o 
   3   9  11       66.98      105.17     11.65 o 
   4   9  11       12.25        7.90      6.46 o 
   5   9  11        5.75       17.03      6.00 o 
   6   9  11        0.13       -2.10      5.15 o 
  -3  10  11        6.83       12.94      4.88 o 
  -2  10  11        0.00        1.65      4.16 o 
  -1  10  11        4.86        7.36      4.07 o 
   0  10  11       24.88       35.76      6.54 o 
   1  10  11      117.70      119.56      9.67 o 
   2  10  11        0.01       -6.19      7.31 o 
   3  10  11       11.58       14.82      5.95 o 
   4  10  11       56.20       62.55      6.40 o 
   5  10  11        1.22        6.02      6.32 o 
   6  10  11        8.33       26.46      6.08 o 
  -2  11  11        0.29       -0.02      4.60 o 
  -1  11  11       16.28       15.49     10.18 o 
   0  11  11        1.03        2.60      5.43 o 
   1  11  11       24.78       26.94      6.16 o 
   2  11  11       55.52       49.66      6.74 o 
   3  11  11        5.50        4.83      6.69 o 
   4  11  11        7.59        1.88      5.17 o 
   5  11  11        3.42       11.49      5.59 o 
  -2  12  11        0.03        7.88      6.57 o 
  -1  12  11        0.89        2.61      5.73 o 
   0  12  11        6.97        8.12      6.04 o 
   1  12  11        7.61       10.94      6.03 o 
   2  12  11        7.10        8.42      5.78 o 
   3  12  11       40.48       42.72      6.47 o 
   4  12  11       33.86       33.00      7.14 o 
   0  13  11        0.02       11.49      6.45 o 
   1  13  11        3.15        0.08      6.03 o 
   2  13  11        0.36        0.88      5.88 o 
   3  13  11        5.59       27.53     10.59 o 
   0  -4  12       24.68       23.82      6.63 o 
   1  -4  12       30.34       30.26      6.70 o 
   2  -4  12       41.92       37.67      6.99 o 
   3  -4  12       27.38       25.74      7.60 o 
  -1  -3  12       87.47       94.11      7.85 o 
   0  -3  12       20.11       24.24      5.43 o 
   1  -3  12        1.07        6.15      5.77 o 
   2  -3  12       10.02        6.30      5.59 o 
   3  -3  12        0.07       21.63     10.05 o 
   4  -3  12        7.62       13.97      6.27 o 
  -2  -2  12       46.19       69.33      9.55 o 
  -1  -2  12       80.06       57.74      5.99 o 
   0  -2  12       14.01       23.23      4.76 o 
   1  -2  12      116.91      114.57      9.53 o 
   2  -2  12       28.29       20.46      5.52 o 
   3  -2  12       42.22       53.14      7.58 o 
   4  -2  12       23.58       23.64      5.40 o 
   5  -2  12       31.68       31.66      5.81 o 
  -2  -1  12        0.02       12.78      5.12 o 
  -1  -1  12       29.18       31.27      5.49 o 
   0  -1  12       43.48       70.11      6.06 o 
   1  -1  12      173.34      154.19      8.84 o 
   2  -1  12       70.35       74.14      7.80 o 
   3  -1  12       12.39       15.98      4.91 o 
   4  -1  12       16.44       18.11      5.06 o 
   5  -1  12       22.16       28.69      5.74 o 
   6  -1  12        0.54       -1.64      6.46 o 
  -3   0  12       83.11       60.28      8.20 o 
  -2   0  12       15.19       15.09      5.63 o 
  -1   0  12       82.90       80.93      6.28 o 
   0   0  12      183.32      245.38     11.75 o 
   1   0  12       14.77       11.63      4.35 o 
   2   0  12        1.36        1.75      4.01 o 
   3   0  12       24.39       21.90      4.73 o 
   4   0  12       26.23       34.33      5.27 o 
   5   0  12        8.35       20.19      5.02 o 
   6   0  12        4.87       16.43      5.32 o 
  -3   1  12        4.76        1.58     10.73 o 
  -2   1  12        3.93       -0.25      4.77 o 
  -1   1  12        2.98        0.21      3.53 o 
   0   1  12        4.72       14.86      3.94 o 
   1   1  12       64.14       74.31      5.16 o 
   2   1  12       55.98       52.70      4.62 o 
   3   1  12       35.05       55.37      7.39 o 
   4   1  12       35.29       33.63      4.84 o 
   5   1  12        4.60       16.47      4.78 o 
   6   1  12        1.39        5.71      6.82 o 
  -3   2  12       20.20       10.38      6.18 o 
  -2   2  12        2.65        2.45     13.58 o 
  -1   2  12      109.68       94.20      8.14 o 
   0   2  12       91.78      119.56      7.01 o 
   1   2  12        2.67        3.83      3.43 o 
   2   2  12        0.11       -3.24      3.24 o 
   3   2  12       26.01       34.75      4.44 o 
   4   2  12       71.78       59.16      8.20 o 
   5   2  12       57.53       75.27      8.61 o 
   6   2  12        7.36       15.85      7.50 o 
   7   2  12        2.69        6.43      7.62 o 
  -4   3  12       44.24       35.21     12.05 o 
  -3   3  12      205.71      231.84     14.95 o 
  -2   3  12      258.81      211.82     13.25 o 
  -1   3  12      126.37      116.02      6.90 o 
   0   3  12      356.10      469.80     16.10 o 
   1   3  12        4.38        9.64      7.69 o 
   2   3  12      559.76      531.84     17.79 o 
   3   3  12       15.87       35.05      5.03 o 
   4   3  12       31.00       23.22      4.45 o 
   5   3  12       32.17       40.47      7.17 o 
   6   3  12        4.58        4.70      6.86 o 
   7   3  12        0.61       -4.92      7.38 o 
  -4   4  12       16.87       17.51      7.12 o 
  -3   4  12       15.04       23.45      6.35 o 
  -2   4  12      111.12       81.24      8.13 o 
  -1   4  12      279.55      240.90     16.56 o 
   0   4  12      279.68      322.26     11.76 o 
   1   4  12      126.51      108.75      6.98 o 
   2   4  12        3.63        6.31      3.61 o 
   3   4  12        1.27        9.21     10.45 o 
   4   4  12       16.76       11.76      4.44 o 
   5   4  12        8.93       11.61      6.36 o 
   6   4  12        3.01        1.79      6.58 o 
   7   4  12        3.25        6.40     10.43 o 
  -4   5  12        0.44        5.81      6.46 o 
  -3   5  12        5.47       15.48      5.98 o 
  -2   5  12       40.98       49.24      5.48 o 
  -1   5  12       79.09       75.56      5.85 o 
   0   5  12       19.87       30.48      4.17 o 
   1   5  12        1.76        2.07      2.71 o 
   2   5  12       86.25       68.82      4.40 o 
   3   5  12        5.15       11.90      3.78 o 
   4   5  12       19.17       15.28      4.16 o 
   5   5  12        2.89       11.76      6.14 o 
   6   5  12        3.90       -0.73      6.93 o 
   7   5  12        2.33        4.43      7.85 o 
  -4   6  12        3.86       16.76      6.76 o 
  -3   6  12       21.62       25.59      5.05 o 
  -2   6  12       27.51       25.93      7.30 o 
  -1   6  12      301.16      267.51     12.08 o 
   0   6  12      742.99      914.36     32.72 o 
   1   6  12       69.98       64.75      7.46 o 
   2   6  12       95.28       66.81      6.76 o 
   3   6  12       25.70       47.59      9.07 o 
   4   6  12        5.01       10.67      4.27 o 
   5   6  12        0.67        3.77      4.51 o 
   6   6  12        5.46       14.24      7.49 o 
   7   6  12        0.20       -7.39      7.39 o 
  -3   7  12      122.83      127.15      8.45 o 
  -2   7  12       61.92       53.80      5.70 o 
  -1   7  12      106.18      101.36      6.73 o 
   0   7  12       27.07       31.96      5.93 o 
   1   7  12       27.41       23.12      3.61 o 
   2   7  12       33.92       40.85      4.55 o 
   3   7  12        3.92        8.75      3.89 o 
   4   7  12        4.26        2.02      4.12 o 
   5   7  12       39.55       37.13      5.72 o 
   6   7  12        8.71       12.44     13.43 o 
   7   7  12        9.50        4.47     12.90 o 
  -3   8  12        0.10        5.05      4.96 o 
  -2   8  12        0.26        3.80      4.20 o 
  -1   8  12        4.10       10.43      4.21 o 
   0   8  12        4.17        7.90      3.93 o 
   1   8  12        2.81        7.35      4.75 o 
   2   8  12       19.22       14.28      4.01 o 
   4   8  12        1.98        4.09      4.66 o 
   5   8  12        0.00        7.87      5.29 o 
   6   8  12        1.68        7.07      5.00 o 
  -3   9  12        4.96       12.31      5.30 o 
  -2   9  12       29.05       36.52      6.95 o 
  -1   9  12        6.78       11.14      4.60 o 
   0   9  12        9.81       28.60     12.11 o 
   1   9  12        0.78        5.24      4.71 o 
   2   9  12        8.53        9.12      3.90 o 
   3   9  12        8.16        8.13      4.48 o 
   4   9  12       11.70        6.75      4.80 o 
   5   9  12        0.62       -5.48      5.48 o 
   6   9  12        0.48        4.77      5.39 o 
  -2  10  12       10.36       11.06     13.64 o 
  -1  10  12       36.18       27.69      5.04 o 
   0  10  12       44.87       55.73      7.16 o 
   1  10  12        9.70       12.43      5.43 o 
   2  10  12       14.77       16.21      5.12 o 
   3  10  12        0.30       -1.47      5.31 o 
   4  10  12        7.50       14.85      7.63 o 
   5  10  12        4.34       -0.33      4.69 o 
  -2  11  12       63.05       62.27      6.45 o 
  -1  11  12        6.32        3.13      5.87 o 
   0  11  12       27.96       37.25      8.32 o 
   1  11  12       84.75       66.73      8.22 o 
   2  11  12       45.67       40.84      6.83 o 
   3  11  12        0.55        7.23      6.50 o 
   4  11  12        6.90       12.46     13.37 o 
   5  11  12        0.34        8.19      6.62 o 
  -1  12  12       50.85       48.37      7.91 o 
   0  12  12        0.77        4.41      6.82 o 
   1  12  12       10.43       11.86      6.15 o 
   2  12  12       10.78        5.60      5.56 o 
   3  12  12       39.12       62.67     11.08 o 
   4  12  12       59.70       68.63      7.84 o 
   1  13  12       22.07       15.57     12.69 o 
   2  13  12        1.32        2.12      7.95 o 
   1  -3  13       18.81       29.20      6.63 o 
   2  -3  13       36.25       28.20      6.66 o 
   3  -3  13       17.57       28.21      9.11 o 
   0  -2  13        8.32       11.12      5.01 o 
   1  -2  13        5.80       16.37      6.13 o 
   2  -2  13        7.29       14.38     13.39 o 
   3  -2  13       15.85       24.12      6.36 o 
   4  -2  13        5.05        9.33     10.65 o 
  -1  -1  13       61.15       61.41      7.67 o 
   0  -1  13      138.72      181.09     10.37 o 
   1  -1  13       54.92       57.97      7.59 o 
   2  -1  13        2.41        5.34      5.35 o 
   3  -1  13       25.41       29.87      6.65 o 
   4  -1  13        7.84       12.24      5.00 o 
   5  -1  13        8.46        9.90      5.97 o 
  -2   0  13      150.99      127.85     10.99 o 
  -1   0  13      298.13      257.30     12.65 o 
   0   0  13       50.75       62.14      6.04 o 
   1   0  13       21.48       28.01      5.96 o 
   2   0  13        5.43        7.56      5.50 o 
   3   0  13       24.85       38.54      7.89 o 
   4   0  13        1.09        8.09      4.90 o 
   5   0  13        0.09        3.26      6.02 o 
  -2   1  13        0.10        6.05      5.38 o 
  -1   1  13       44.91       29.98      6.02 o 
   0   1  13        0.03        6.24      4.38 o 
   1   1  13       82.42       95.34      6.91 o 
   2   1  13      137.53      126.46      8.47 o 
   3   1  13       44.39       35.20      5.23 o 
   4   1  13       78.21       88.64      7.05 o 
   5   1  13       25.85       38.83      5.84 o 
   6   1  13        0.91        1.82      7.11 o 
  -3   2  13        0.70        2.95      5.62 o 
  -2   2  13        1.06        1.91      5.03 o 
  -1   2  13        0.26        1.80      4.64 o 
   0   2  13        5.95        8.83      3.77 o 
   1   2  13      244.36      234.81      9.71 o 
   2   2  13       11.60        9.04      3.73 o 
   3   2  13        1.99       11.44      5.81 o 
   4   2  13       64.31       39.50      5.26 o 
   5   2  13        3.93        4.57      6.35 o 
   6   2  13        6.24        7.04      7.19 o 
  -3   3  13       22.21       18.08      7.79 o 
  -2   3  13        0.14       -4.70      4.70 o 
  -1   3  13        0.01       -3.82      4.50 o 
   0   3  13        8.72        9.15      3.73 o 
   1   3  13       30.59       37.88      4.28 o 
   2   3  13      170.79      138.92      7.06 o 
   3   3  13        3.09        5.80      5.93 o 
   4   3  13        6.10        2.91      5.83 o 
   5   3  13        0.82        6.51      6.34 o 
   6   3  13        1.66        7.30     14.73 o 
  -3   4  13       11.73       17.29      6.62 o 
  -2   4  13       46.71       52.26      7.07 o 
  -1   4  13      210.36      151.13      8.80 o 
   0   4  13        5.50        9.56      3.83 o 
   1   4  13      345.16      320.84     16.48 o 
   2   4  13     1024.09      934.69     34.89 o 
   3   4  13       76.82      144.94      9.25 o 
   4   4  13       13.16        9.41      5.86 o 
   5   4  13        0.54        3.92      5.87 o 
   6   4  13        0.02        1.28      6.44 o 
  -3   5  13       26.79       34.29      7.14 o 
  -2   5  13        9.79       15.60     11.81 o 
  -1   5  13      176.29      150.68      8.42 o 
   0   5  13        2.83        1.52      3.46 o 
   1   5  13       73.81       63.08      4.99 o 
   2   5  13       68.35       52.48      4.51 o 
   3   5  13      141.11      161.43      8.83 o 
   4   5  13       98.61       80.45      7.80 o 
   5   5  13       31.57       46.07     11.13 o 
   6   5  13        0.49       11.57     11.70 o 
  -3   6  13       60.04       56.68      7.91 o 
  -2   6  13        9.24        8.63      4.62 o 
  -1   6  13       23.36       25.13      7.12 o 
   0   6  13        1.18        3.89      3.67 o 
   1   6  13       37.76       33.70      4.44 o 
   2   6  13       50.79       51.37      6.33 o 
   3   6  13        0.03       17.07      4.19 o 
   4   6  13       11.75       11.24      4.39 o 
   5   6  13        1.60       11.14      6.61 o 
   6   6  13        1.81       -3.25      6.91 o 
  -3   7  13        9.92       17.50      5.39 o 
  -2   7  13       26.80       31.25      5.17 o 
  -1   7  13       11.14       27.11      4.84 o 
   0   7  13        6.26       13.12      3.92 o 
   1   7  13       13.14       13.14      5.07 o 
   2   7  13        3.97        4.83      3.73 o 
   3   7  13        3.61       12.62      3.99 o 
   4   7  13        2.43        2.88      4.29 o 
   5   7  13        1.12        5.68      5.06 o 
   6   7  13        2.79        1.38      7.63 o 
  -2   8  13       20.07       23.80      6.35 o 
  -1   8  13        6.37        9.73      4.49 o 
   0   8  13        0.31        1.27      3.90 o 
   1   8  13      125.93      104.06      8.68 o 
   2   8  13       19.28       26.88      5.59 o 
   3   8  13       26.09       34.25      5.04 o 
   4   8  13        8.87       12.73      4.68 o 
   5   8  13        1.71       11.45      6.07 o 
   6   8  13        2.16        5.86      7.84 o 
  -2   9  13        7.53        8.27      4.85 o 
  -1   9  13       97.86       90.37      7.03 o 
   0   9  13       89.97      124.38     10.32 o 
   1   9  13      102.46       86.69      8.14 o 
   2   9  13        0.22        3.59      4.82 o 
   3   9  13        1.19        8.41      4.57 o 
   4   9  13        0.02        4.01      4.84 o 
   5   9  13        2.37        7.16      5.32 o 
  -2  10  13        5.77        6.93      7.64 o 
  -1  10  13        9.47        9.77      6.54 o 
   0  10  13       19.55       27.44     11.85 o 
   1  10  13        1.50       -2.35      6.08 o 
   2  10  13        9.46       20.30      5.57 o 
   3  10  13       11.71       17.97      5.01 o 
   4  10  13        0.14       -0.92      5.01 o 
   5  10  13       20.25       24.37      6.67 o 
  -1  11  13        0.42        6.31      7.11 o 
   0  11  13        0.22        0.23      5.36 o 
   1  11  13        0.24       -4.02      5.39 o 
   2  11  13        2.01        3.06      5.40 o 
   3  11  13        8.92        2.97      6.17 o 
   4  11  13        2.62       -0.58      5.58 o 
   0  12  13       12.14       21.48      6.43 o 
   1  12  13        0.90        0.94      6.22 o 
   2  12  13        7.59        2.99      5.94 o 
   3  12  13        1.35       20.19      7.48 o 
   1  -1  14       13.51       17.02      6.88 o 
   2  -1  14       28.28       35.94      7.77 o 
   3  -1  14       13.55       30.02      6.95 o 
   0   0  14        4.04       10.61      5.10 o 
   1   0  14       30.13       37.85      6.67 o 
   2   0  14       38.62       24.09      6.65 o 
   3   0  14       34.60       58.48     14.98 o 
   4   0  14       11.65        9.57      6.41 o 
  -1   1  14       39.76       44.18      7.19 o 
   0   1  14       13.94       23.22      5.28 o 
   1   1  14       12.32       13.86      4.79 o 
   2   1  14        2.68        5.77      5.95 o 
   3   1  14        4.64       15.18      5.84 o 
   4   1  14        1.47       -0.56      4.94 o 
   5   1  14        8.61       13.07      7.55 o 
  -1   2  14        4.81        3.57      5.87 o 
   0   2  14       71.45      108.67      9.51 o 
   1   2  14       93.59       82.12      6.69 o 
   2   2  14       10.63       14.41      4.37 o 
   3   2  14       18.01        5.27      4.63 o 
   4   2  14       56.30       64.25      6.38 o 
   5   2  14        5.87        6.84      7.09 o 
  -2   3  14       30.22       25.33      9.11 o 
  -1   3  14       20.73        7.74      5.75 o 
   0   3  14       29.62       35.50      6.05 o 
   1   3  14       45.02       36.56      4.69 o 
   2   3  14       15.06       15.76      4.08 o 
   3   3  14        3.43        6.70      4.41 o 
   4   3  14        1.11       -0.38      7.87 o 
   5   3  14        3.66        8.64     10.12 o 
   6   3  14       25.98       20.47      7.93 o 
  -2   4  14        9.30        1.69      5.32 o 
  -1   4  14      113.08       97.45      8.71 o 
   0   4  14      138.02      160.43      8.81 o 
   1   4  14        2.79       15.53      5.83 o 
   2   4  14        0.24        5.65      3.79 o 
   3   4  14        4.20       -3.21      4.49 o 
   4   4  14      165.21      190.85     13.38 o 
   5   4  14        3.05        6.33      6.75 o 
   6   4  14        1.58        1.06      7.15 o 
  -2   5  14       65.97       64.03      7.91 o 
  -1   5  14       61.15       64.96      7.43 o 
   0   5  14       37.13       44.95      5.22 o 
   1   5  14        5.54       15.06      4.33 o 
   2   5  14       38.93       40.22      4.31 o 
   3   5  14        1.71       20.54      7.62 o 
   4   5  14       41.71       48.33      7.52 o 
   5   5  14        1.70        9.23      6.72 o 
   6   5  14        1.87        1.58      6.99 o 
  -2   6  14        0.05       -3.03      8.80 o 
  -1   6  14       34.85       34.07      5.17 o 
   0   6  14        4.12        1.80      3.66 o 
   1   6  14        8.31       15.22      3.81 o 
   2   6  14        1.38        3.58      4.18 o 
   3   6  14        2.07       12.92      4.21 o 
   4   6  14       23.84       34.79      5.35 o 
   5   6  14        0.55       -5.54      6.22 o 
   6   6  14        0.67        5.37      7.32 o 
  -2   7  14       73.64       76.50      7.75 o 
  -1   7  14       88.51       86.66      6.90 o 
   0   7  14       42.29       58.17      5.41 o 
   1   7  14      253.69      201.18     13.01 o 
   2   7  14      218.68      185.86     12.31 o 
   3   7  14       15.99       40.08      9.86 o 
   4   7  14       24.71       34.77      5.49 o 
   5   7  14        8.93       14.05      7.04 o 
  -2   8  14       12.11       14.29      5.37 o 
  -1   8  14      102.15       92.38      7.45 o 
   0   8  14        1.27        7.07      5.48 o 
   1   8  14       28.74       22.94      5.90 o 
   2   8  14        1.87        5.36      5.16 o 
   3   8  14       34.27       47.49      5.64 o 
   4   8  14       14.33       24.68      5.40 o 
   5   8  14        1.08       14.01      6.75 o 
  -1   9  14       28.36       37.35      7.32 o 
   0   9  14       24.18       30.47      6.86 o 
   1   9  14        5.35        9.04      5.27 o 
   2   9  14        2.09        1.64      5.12 o 
   3   9  14        0.33       12.74      4.71 o 
   4   9  14        2.33        6.90      5.45 o 
   5   9  14        0.00        3.93      5.52 o 
  -1  10  14       13.85       28.70      7.08 o 
   0  10  14       17.44       24.48      6.98 o 
   1  10  14        7.96        4.34      9.04 o 
   2  10  14        4.75        6.12      5.80 o 
   3  10  14       11.52       21.18      6.32 o 
   4  10  14        0.01        4.84      5.04 o 
   0  11  14       11.70        4.80      6.17 o 
   1  11  14       29.13       18.87      6.37 o 
   2  11  14       20.77       22.19      6.47 o 
   3  11  14        0.65        0.30     11.50 o 
   1   1  15      102.09       89.99      9.99 o 
   2   1  15       40.38       45.32      7.47 o 
   3   1  15        9.97       28.47     11.74 o 
   0   2  15        4.11       14.01      6.83 o 
   1   2  15        0.65       18.87      5.13 o 
   2   2  15        0.01       -0.18      6.67 o 
   3   2  15        2.31       -1.47      5.36 o 
   4   2  15       24.13       37.61      8.19 o 
   0   3  15        6.33        3.51      9.87 o 
   1   3  15        5.21       11.28      5.53 o 
   2   3  15        0.81        5.25      4.13 o 
   3   3  15       19.76       30.15      5.38 o 
   4   3  15       19.71       18.65      7.20 o 
  -1   4  15       16.70        8.03      5.30 o 
   0   4  15        2.03        2.16      4.99 o 
   1   4  15       10.50       13.96      9.84 o 
   2   4  15        9.65        4.21      4.16 o 
   3   4  15        5.48       24.85     10.01 o 
   4   4  15       14.75        7.53      6.59 o 
   5   4  15        0.25        3.27      6.99 o 
  -1   5  15        0.52        7.31      5.52 o 
   0   5  15      148.17      177.58     15.02 o 
   1   5  15      190.79      182.01     10.68 o 
   2   5  15       15.40       22.77     10.34 o 
   3   5  15       56.92       65.85      9.60 o 
   4   5  15      173.66      164.10     12.48 o 
   5   5  15        3.82        2.75      6.82 o 
  -1   6  15        4.97        2.67      5.67 o 
   0   6  15        8.78       12.66      4.63 o 
   1   6  15       19.78       22.12      4.53 o 
   2   6  15        3.27       -1.10      5.17 o 
   3   6  15       10.83       14.95      5.24 o 
   4   6  15        7.63        9.02      6.27 o 
   5   6  15       33.33       41.58      8.14 o 
  -1   7  15        1.39        1.39      4.60 o 
   0   7  15       17.74       29.01      4.76 o 
   1   7  15       22.53       26.87      6.37 o 
   2   7  15       14.24       14.87      5.80 o 
   3   7  15        3.37        0.08      4.48 o 
   4   7  15        2.79       12.76      5.91 o 
   5   7  15        0.09        8.21      6.92 o 
   0   8  15        0.36        4.71      5.90 o 
   1   8  15       15.69       11.59      5.99 o 
   2   8  15        2.89        8.03      5.64 o 
   3   8  15        1.38       14.98      5.89 o 
   4   8  15       13.08       25.43      5.43 o 
   0   9  15        4.26        3.89      6.90 o 
   1   9  15        7.42       11.00      5.81 o 
   2   9  15        0.28        6.21      5.63 o 
   3   9  15       29.81       27.34      6.41 o 
   4   9  15        0.71       10.41      5.19 o 
   1  10  15       17.31       15.11      6.63 o 
   2  10  15       11.06        4.81      5.81 o 
   3  10  15       17.89       24.40      6.76 o 
   2   4  16        1.29        0.42      4.54 o 
   3   4  16        0.55        6.78      7.46 o 
   1   5  16       12.20       13.86      5.97 o 
   2   5  16       48.52       42.36      7.42 o 
   3   5  16        8.47       19.61     11.87 o 
   1   6  16       28.48       38.13      7.01 o 
   2   6  16        0.00       10.62      6.32 o 
   3   6  16        8.55       30.42      5.59 o 
   1   7  16        7.23        3.41      6.15 o 
   2   7  16        0.80        1.81      5.68 o 
   3   7  16        2.83       19.26      6.63 o 
   2   8  16        2.09        7.32      6.12 o 
                                                 
